# Supplementary material for: Habitat predictors of genetic diversity for two sympatric wetland‐breeding amphibian species
Source: Ecol Evol. 2017 Jul 3;7(16):6271–83. doi: 10.1002/ece3.3203 (PMC5574763; doi:10.1002/ece3.3203)
Supplement: Supplementary file 1 [file ECE3-7-6271-s001.xlsx]

## Sheet: Legend
Appendix S1. Dwarf salamander (Eurycea quadridigitata) and southern leopard frog (Lithobates sphenocephalus) microsatellite data formatted for analysis in GenAlEx[a] (Peakall & Smouse 2006[b]). Values in the spreadsheet are explained in the GenAlEx guide (http://biology-assets.anu.edu.au/GenAlEx/Download_files/GenAlEx%206.5%20Guide.pdf, accessed December 18, 2015). Briefly: values in the first ro…
[a] Available for download at http://biology-assets.anu.edu.au/GenAlEx/Download.html; accessed December 18, 2015
[b] Peakall, R. & Smouse, P.E. (2006) GENALEX 6: genetic analysis in Excel. Population genetic software for teaching and research. Molecular Ecology Notes, 6, 288-295.

## Sheet: Dwarf Salamanders with sibs
12	278	9	31	31	31	31	31	31	30	31	31	1	278
Dwarf salamander genotypes with full siblings			P00	P01	P03	P04	P11	P52	P58	P68	Psk		Region1
Sample	Pop	Euqu01		Euqu04		Euqu09		Euqu16		Euqu17		Euqu20		Euqu24		Euqu25		Euqu31		Euqu36		Euqu45		Euqu46
Eu0.001	P0	308	312	302	310	154	158	156	156	197	201	261	261	118	141	301	304	323	323	317	317	136	152	241	262
Eu0.002	P0	283	283	295	302	158	158	156	203	205	217	261	261	134	141	304	304	323	327	301	344	136	152	246	270
Eu0.003	P0	283	305	299	310	158	170	156	207	217	217	261	261	118	121	304	304	339	339	301	352	152	152	254	262
Eu0.004	P0	283	308	299	299	158	158	156	156	197	229	261	261	130	150	324	324	335	335	301	372	152	157	254	266
Eu0.005	P0	298	308	299	310	158	158	156	156	205	209	261	261	118	141	304	304	323	339	340	340	136	136	246	262
Eu0.006	P0	283	308	299	299	154	158	0	0	213	217	261	261	141	141	304	304	327	339	305	305	136	152	262	270
Eu0.007	P0	283	283	302	302	158	158	0	0	197	233	261	261	141	141	304	304	323	339	317	317	148	152	262	266
Eu0.008	P0	305	308	299	299	158	158	0	0	197	221	261	261	138	138	304	304	0	0	376	376	0	0	254	266
Eu0.009	P0	283	283	286	295	0	0	178	203	197	205	261	261	134	134	304	304	327	327	305	309	136	148	241	270
Eu0.010	P0	305	308	302	302	158	170	156	156	205	205	261	261	138	141	304	304	339	343	357	357	152	157	241	254
Eu0.101	P0	308	312	302	302	154	158	199	211	213	213	261	261	118	141	304	304	327	331	321	360	0	0	254	254
Eu0.102	P0	305	308	283	283	158	158	152	174	197	209	261	261	118	118	304	304	339	343	340	340	152	152	262	262
Eu0.103	P0	0	0	299	310	154	158	156	156	201	213	261	261	141	141	304	304	323	327	317	317	148	148	246	254
Eu0.104	P0	283	298	0	0	158	158	156	156	213	221	261	261	118	121	304	304	323	339	321	337	148	148	254	262
Eu0.105	P0	283	298	295	295	158	170	156	199	192	197	261	261	118	121	304	324	327	343	317	317	136	148	262	262
Eu0.106	P0	283	305	299	310	158	170	174	203	205	221	261	261	118	141	304	304	323	335	352	360	152	157	254	262
Eu0.107	P0	305	305	295	295	158	158	156	203	205	217	261	261	121	138	304	304	327	343	309	340	148	152	241	262
Eu0.108	P0	283	305	299	310	158	158	174	181	184	221	261	261	118	138	304	304	339	339	321	360	136	157	254	254
Eu0.109	P0	283	305	299	302	158	158	178	203	205	221	261	261	121	141	304	304	339	343	348	352	152	157	254	254
Eu0.110	P0	283	312	295	299	158	158	174	178	221	229	261	261	118	118	304	304	331	343	348	348	148	152	262	266
Eu0.111	P0	308	314	295	299	158	158	156	178	221	221	261	261	121	141	304	304	323	343	337	337	136	152	241	254
Eu0.112	P0	283	298	295	295	158	158	203	203	197	205	261	261	121	141	301	304	323	343	301	360	136	152	246	246
Eu0.113	P0	283	312	0	0	0	0	178	203	188	221	261	261	118	141	304	304	327	339	317	337	136	157	254	262
Eu0.114	P0	283	312	299	310	158	158	178	178	197	201	261	261	138	138	304	304	323	331	309	321	136	148	254	262
Eu0.115	P0	283	305	299	302	154	158	156	181	213	217	261	261	121	146	304	304	327	343	301	301	136	152	266	270
Eu0.116	P0	298	305	302	310	158	158	178	181	197	213	261	261	141	141	0	0	0	0	348	360	136	136	262	262
Eu0.117	P0	283	283	299	310	158	158	178	199	197	217	261	261	118	141	304	304	343	343	348	348	152	152	262	262
Eu0.118	P0	283	283	302	310	0	0	203	207	205	217	261	261	141	141	304	304	323	331	313	328	136	152	246	254
Eu0.119	P0	283	308	295	302	158	158	152	156	201	229	261	261	141	141	304	324	339	339	337	372	144	152	246	254
Eu0.120	P0	283	308	295	299	158	170	178	211	205	229	261	261	118	121	304	324	339	339	368	368	136	152	241	270
Eu0.121	P0	283	298	299	302	158	158	203	207	197	201	261	261	121	138	304	304	343	343	344	422	152	152	262	266
Eu1.101	P1	308	312	299	302	158	158	156	178	188	221	261	261	138	138	304	304	323	343	313	313	152	152	241	270
Eu1.102	P1	283	314	299	299	158	158	174	194	201	225	261	261	138	138	304	324	323	349	325	352	152	152	246	274
Eu1.103	P1	308	312	306	306	158	158	174	174	205	213	261	261	138	141	304	308	323	343	333	333	136	152	254	254
Eu1.104	P1	312	314	295	295	158	158	156	174	209	209	261	261	121	141	304	304	343	343	325	328	152	152	254	274
Eu1.105	P1	308	312	299	299	154	158	143	174	213	213	261	261	121	141	0	0	323	323	325	348	152	152	246	254
Eu1.106	P1	283	308	283	299	158	158	156	174	188	225	253	253	118	138	301	304	323	343	317	348	152	152	254	254
Eu1.107	P1	298	308	295	295	158	158	156	178	205	217	261	261	138	138	301	301	323	339	317	317	152	152	246	270
Eu1.108	P1	298	317	295	299	158	158	174	178	209	221	261	261	134	141	301	304	323	349	317	348	0	0	246	254
Eu1.109	P1	298	314	295	302	158	158	156	174	205	205	261	261	138	141	304	308	323	343	340	340	152	152	254	254
Eu1.110	P1	312	314	299	299	158	158	156	178	209	225	261	261	121	141	304	304	323	343	321	333	152	152	246	254
Eu1.111	P1	308	312	283	299	154	158	143	178	201	217	261	265	141	141	304	324	339	339	313	313	152	157	241	262
Eu1.112	P1	298	308	299	299	158	158	156	203	205	213	261	261	121	138	304	304	323	343	317	328	136	152	254	266
Eu1.113	P1	298	298	306	306	158	158	156	174	197	201	261	261	118	138	304	304	323	343	317	357	136	136	246	274
Eu1.114	P1	305	314	302	302	158	158	174	211	209	225	261	261	121	141	304	304	323	343	313	352	136	152	246	254
Eu1.115	P1	298	314	291	299	158	158	156	174	201	213	261	261	118	125	301	324	339	343	321	372	148	148	254	274
Eu1.116	P1	308	314	299	299	158	158	156	156	205	209	261	261	125	138	304	308	323	343	313	333	152	152	254	270
Eu1.117	P1	298	314	299	299	158	158	156	174	197	217	265	265	121	141	304	304	323	327	313	357	152	152	241	254
Eu1.118	P1	294	294	295	302	158	158	194	203	209	221	261	261	138	138	301	304	343	343	325	325	152	157	270	274
Eu1.119	P1	298	314	295	302	158	158	156	174	205	225	261	261	134	134	304	304	323	323	317	337	136	152	254	262
Eu1.120	P1	283	312	299	299	158	158	156	174	213	221	253	261	121	141	304	308	323	323	313	313	136	148	254	274
Eu1.121	P1	298	308	295	299	158	158	174	178	197	225	261	261	0	0	304	304	323	323	317	321	152	152	254	262
Eu1.122	P1	312	312	299	299	158	158	174	174	197	201	261	261	118	118	304	324	343	343	333	441	152	152	262	270
Eu1.123	P1	308	314	299	299	158	158	156	203	197	205	261	261	121	141	304	304	323	335	313	313	157	157	254	274
Eu1.124	P1	298	312	299	299	158	158	156	174	201	209	261	261	118	138	304	324	327	343	317	328	152	157	246	254
Eu1.125	P1	294	308	299	299	158	158	156	174	197	197	261	261	141	141	304	304	343	343	441	441	148	157	241	254
Eu1.126	P1	294	298	283	299	158	158	143	178	213	225	261	261	118	138	301	304	323	323	321	328	152	157	246	254
Eu1.127	P1	298	312	299	314	158	158	178	207	184	221	261	261	118	121	304	304	323	323	313	337	148	152	262	270
Eu1.128	P1	294	308	299	299	158	158	174	174	197	205	261	265	118	121	304	304	323	343	340	441	157	157	262	262
Eu1.129	P1	298	312	295	299	158	158	174	178	201	221	261	261	141	141	304	304	339	343	328	328	152	152	254	274
Eu1.130	P1	312	312	302	302	0	0	156	174	201	213	261	261	138	141	301	324	343	343	333	333	152	157	254	262
Eu1.131	P1	305	312	291	291	158	158	143	156	209	225	261	265	138	138	304	304	323	323	317	372	152	152	270	274
Eu3.001	P3	283	298	299	299	158	158	178	207	184	213	261	261	138	146	304	324	323	323	348	348	148	152	270	270
Eu3.002	P3	305	308	299	314	154	158	156	207	201	229	261	261	0	0	304	304	331	343	305	325	152	152	262	274
Eu3.003	P3	283	314	286	314	154	158	156	178	225	229	261	261	121	138	304	304	327	343	0	0	148	148	254	274
Eu3.004	P3	283	298	283	302	158	158	156	203	0	0	261	265	138	141	304	304	335	343	325	340	148	157	246	274
Eu3.005	P3	283	312	295	314	158	158	143	178	184	213	265	265	121	141	301	304	0	0	313	321	152	157	254	274
Eu3.006	P3	305	308	295	314	158	158	178	178	221	225	261	265	118	138	301	304	343	343	313	325	152	152	254	262
Eu3.007	P3	314	317	295	302	158	158	186	203	181	205	261	261	125	141	304	304	331	331	376	376	148	152	254	254
Eu3.008	P3	283	298	306	306	158	158	156	178	184	201	261	261	121	146	304	304	327	343	337	337	152	152	254	262
Eu3.009	P3	294	298	0	0	154	158	156	178	221	225	261	261	141	141	304	304	323	327	309	344	152	152	266	266
Eu3.010	P3	298	305	302	310	154	154	174	186	197	225	261	261	138	141	301	304	327	343	333	344	152	157	254	270
Eu3.011	P3	308	308	283	295	158	158	156	174	205	205	261	261	118	121	304	304	323	343	340	344	148	148	246	262
Eu3.012	P3	308	312	286	299	158	158	143	156	213	229	261	261	138	138	304	304	335	343	313	333	152	152	254	262
Eu3.013	P3	298	312	302	302	158	158	156	178	192	225	269	269	118	125	304	304	323	331	313	321	152	152	254	262
Eu3.014	P3	283	312	299	299	154	158	156	174	188	205	261	261	141	146	304	304	339	343	317	376	148	152	250	258
Eu3.015	P3	298	308	310	310	158	158	156	178	197	229	269	269	118	125	304	304	323	323	309	325	136	152	246	254
Eu3.016	P3	298	305	295	295	158	158	156	174	213	221	261	261	121	138	304	304	343	343	321	344	152	157	254	254
Eu3.017	P3	283	305	299	310	0	0	203	207	205	229	261	261	141	146	304	304	343	343	328	344	152	152	278	287
Eu3.018	P3	298	312	299	299	158	158	178	178	225	225	261	261	141	141	301	304	327	343	317	328	152	152	254	262
Eu3.019	P3	298	305	295	295	158	158	174	178	184	225	261	261	141	141	304	304	339	339	313	313	148	148	246	274
Eu3.020	P3	283	301	299	302	158	158	156	174	225	229	261	261	121	138	304	304	323	323	337	348	136	152	254	262
Eu3.021	P3	298	314	268	291	158	158	156	178	201	225	261	261	118	138	304	304	323	327	313	333	148	157	246	270
Eu3.022	P3	308	314	0	0	158	158	186	203	213	213	261	261	118	118	304	304	327	327	321	328	152	152	258	266
Eu3.023	P3	298	298	299	302	154	158	143	143	197	201	261	261	121	138	304	304	331	331	321	376	152	152	0	0
Eu3.024	P3	283	314	295	310	158	158	156	156	197	221	261	261	141	141	304	304	343	343	317	344	148	152	254	254
Eu3.025	P3	298	314	302	314	0	0	143	174	201	213	265	265	121	121	304	304	323	327	313	340	148	148	258	266
Eu3.026	P3	298	314	295	302	158	158	156	178	197	213	261	261	121	141	304	304	327	339	328	348	152	152	254	262
Eu3.027	P3	305	308	302	302	158	158	207	207	221	229	261	265	118	125	304	304	323	331	337	337	152	152	254	274
Eu3.028	P3	298	308	302	302	158	158	156	178	201	205	261	261	121	141	304	304	327	343	313	328	136	152	270	287
Eu3.029	P3	298	298	295	299	0	0	156	203	197	225	265	265	118	141	304	304	323	343	325	325	152	157	266	270
Eu3.030	P3	298	308	302	302	158	158	156	181	181	201	261	261	121	138	304	304	339	339	340	348	152	152	254	254
Eu3.031	P3	298	301	283	295	0	0	0	0	197	225	261	261	138	146	304	304	331	331	325	344	148	152	266	274
Eu4.001	P4	312	314	295	299	0	0	178	207	197	213	261	261	118	121	304	324	0	0	337	406	148	152	250	254
Eu4.002	P4	305	308	299	302	154	158	178	178	192	213	261	261	121	138	304	308	327	343	0	0	152	157	254	262
Eu4.003	P4	283	305	0	0	154	158	143	143	217	225	261	261	121	141	304	304	327	343	313	340	148	152	262	262
Eu4.004	P4	298	314	302	302	154	158	178	194	201	209	261	265	118	134	304	304	339	343	368	368	152	152	254	274
Eu4.005	P4	298	308	299	299	158	158	156	156	0	0	261	261	138	146	304	304	343	343	344	344	148	152	246	266
Eu4.006	P4	283	305	295	302	158	158	156	207	197	201	261	261	118	141	301	304	0	0	313	328	152	152	254	262
Eu4.007	P4	283	305	299	299	158	158	143	178	188	221	253	253	0	0	304	304	335	343	328	344	148	152	246	262
Eu4.008	P4	308	308	299	306	158	158	0	0	197	201	261	261	121	146	304	304	339	343	313	325	148	152	266	270
Eu4.009	P4	298	305	299	306	158	158	143	156	213	225	261	261	121	138	301	304	323	335	325	340	148	157	262	266
Eu4.010	P4	298	298	295	302	158	158	143	178	205	213	253	253	118	121	301	304	335	335	325	333	152	157	254	278
Eu4.011	P4	283	308	291	299	158	158	178	211	197	221	261	261	138	138	301	304	323	327	317	357	152	157	254	266
Eu4.012	P4	283	308	302	302	154	158	156	156	188	213	261	261	141	146	304	304	323	335	333	333	152	152	254	258
Eu4.013	P4	283	298	302	302	158	158	143	207	201	217	261	261	141	141	304	308	339	339	317	348	136	152	254	254
Eu4.014	P4	283	283	302	302	158	158	143	174	221	225	253	253	118	138	301	304	323	335	368	368	152	152	254	262
Eu4.015	P4	283	298	302	302	158	158	143	156	213	225	261	265	138	141	304	304	327	335	321	441	152	157	246	262
Eu4.016	P4	298	305	302	302	158	158	156	174	197	221	265	265	121	141	301	304	327	339	333	333	152	152	246	262
Eu4.017	P4	312	317	302	302	158	158	156	174	201	213	261	261	118	141	304	304	331	343	333	333	152	152	246	254
Eu4.018	P4	283	314	268	295	154	158	156	178	188	197	261	261	141	146	304	304	335	339	321	344	152	152	246	254
Eu4.019	P4	283	294	295	302	158	158	143	203	201	221	0	0	118	141	304	304	323	323	309	337	148	152	262	270
Eu4.020	P4	305	308	295	302	158	158	156	178	201	213	261	261	141	141	301	304	323	327	301	344	152	152	246	262
Eu4.021	P4	298	305	295	302	158	158	178	194	225	229	261	261	118	121	304	304	327	327	309	333	152	152	254	266
Eu4.022	P4	308	308	299	302	154	154	174	178	197	213	261	261	118	141	301	304	0	0	333	337	152	157	246	262
Eu4.023	P4	312	314	295	299	154	158	156	203	0	0	253	261	125	141	304	304	0	0	328	333	157	157	254	254
Eu4.024	P4	305	305	295	302	158	158	0	0	188	213	261	261	118	141	301	301	323	323	325	368	148	157	254	254
Eu4.025	P4	298	298	295	295	158	158	156	207	217	233	261	261	141	141	301	304	0	0	325	340	152	152	246	262
Eu4.026	P4	308	314	310	310	158	170	156	203	192	213	261	265	118	121	304	304	335	343	321	321	152	157	262	262
Eu4.027	P4	308	312	306	306	158	158	143	156	192	201	261	261	118	118	301	304	343	343	321	333	152	152	246	250
Eu4.028	P4	305	308	295	299	158	158	178	203	184	201	261	265	138	141	304	304	0	0	305	313	148	148	250	274
Eu4.029	P4	308	308	299	299	158	158	143	156	192	213	261	261	138	138	304	304	323	343	325	376	152	152	246	254
Eu4.030	P4	298	308	299	299	158	158	178	178	197	221	0	0	138	141	304	304	335	343	337	344	136	152	254	254
Eu4.031	P4	298	312	295	306	154	158	156	203	192	201	261	261	118	121	304	304	323	323	313	364	136	152	246	254
Eu11.101	P11	283	312	302	302	158	158	156	156	209	213	261	261	118	141	304	304	335	339	333	337	152	152	254	254
Eu11.102	P11	298	312	291	291	154	158	156	178	197	229	261	261	138	141	304	304	335	335	333	386	144	152	254	262
Eu11.103	P11	301	312	0	0	0	0	178	178	213	217	261	265	118	118	0	0	339	339	344	422	152	152	254	262
Eu11.104	P11	312	312	302	306	158	158	156	207	217	217	261	261	118	141	304	304	335	339	352	386	136	148	254	262
Eu11.105	P11	279	305	275	299	158	170	156	169	205	213	261	261	118	141	304	304	339	343	333	352	148	148	254	254
Eu11.106	P11	298	305	286	286	154	158	156	199	217	221	261	261	118	138	304	304	335	335	301	301	152	152	254	262
Eu11.107	P11	283	305	283	291	158	158	156	174	192	221	261	261	121	141	304	304	335	343	301	301	148	152	254	270
Eu11.108	P11	294	305	283	295	158	170	178	211	217	221	261	265	118	118	304	304	335	335	337	352	136	136	254	262
Eu11.109	P11	305	312	295	299	158	158	156	178	197	213	261	261	118	121	304	304	323	335	333	337	136	152	254	262
Eu11.110	P11	301	305	302	306	158	158	156	156	209	221	261	261	118	121	304	304	323	323	348	381	136	136	254	266
Eu11.111	P11	301	312	283	283	154	158	174	211	217	221	261	261	118	138	0	0	323	323	333	337	152	152	254	262
Eu11.112	P11	298	305	291	299	158	158	156	178	192	221	261	261	118	138	304	304	339	339	372	422	152	152	254	262
Eu11.113	P11	279	294	302	302	158	170	199	211	221	225	261	261	118	121	304	304	339	339	344	348	136	152	254	262
Eu11.114	P11	305	305	291	295	0	0	156	178	192	225	261	261	130	138	304	324	335	339	348	352	157	157	254	262
Eu11.115	P11	305	308	295	295	158	170	174	199	205	221	261	261	141	141	304	304	327	331	333	337	152	152	262	262
Eu11.116	P11	283	312	299	299	154	158	174	174	197	221	261	261	118	141	304	304	323	335	321	333	148	152	254	262
Eu11.117	P11	294	312	299	306	158	158	178	199	192	213	261	261	118	118	304	304	323	323	333	394	136	152	254	262
Eu11.118	P11	305	312	286	295	158	158	178	178	205	217	261	261	118	118	304	304	323	339	301	348	152	152	262	262
Eu11.119	P11	305	308	291	291	158	158	156	156	197	209	261	261	118	118	0	0	339	339	337	337	148	148	246	262
Eu11.120	P11	0	0	295	295	154	158	156	178	221	221	261	261	118	121	304	304	0	0	333	344	136	136	262	262
Eu11.121	P11	305	312	306	306	158	170	211	211	197	221	261	261	118	141	304	304	335	339	333	344	136	148	254	254
Eu11.122	P11	294	305	283	286	158	158	174	199	213	221	261	261	118	121	304	304	323	339	337	337	136	148	246	254
Eu11.123	P11	312	312	291	295	158	170	199	199	213	225	261	261	121	121	304	324	343	343	337	348	136	152	262	262
Eu11.124	P11	279	294	291	302	158	158	156	156	217	221	261	261	118	141	304	304	323	323	337	372	136	157	254	262
Eu11.125	P11	305	305	283	283	158	158	156	178	192	192	261	261	118	130	304	304	339	339	352	386	136	152	254	262
Eu11.126	P11	283	314	283	299	158	158	156	211	213	221	261	261	118	141	304	304	335	335	348	348	136	152	262	262
Eu11.127	P11	305	305	299	299	158	158	156	203	197	213	261	261	118	118	304	304	323	339	333	360	152	152	250	254
Eu11.128	P11	312	314	286	286	154	158	156	156	217	221	261	261	118	141	304	304	339	339	301	333	148	148	254	254
Eu11.129	P11	279	298	295	306	158	158	156	156	205	213	261	261	118	121	304	304	335	339	301	333	136	152	262	262
Eu11.130	P11	279	294	283	283	158	170	156	178	213	225	261	261	118	121	0	0	323	339	333	348	136	152	254	262
Eu11.131	P11	298	312	286	291	158	158	156	156	213	217	261	261	118	121	304	304	339	339	333	352	148	152	262	262
Eu52.001	P52	283	298	299	299	154	158	178	178	205	229	261	261	118	141	304	304	323	323	317	317	152	152	262	266
Eu52.002	P52	283	298	295	295	158	158	178	207	197	205	261	261	121	141	304	304	327	339	313	313	148	152	246	246
Eu52.003	P52	283	314	283	310	158	158	156	174	205	205	261	261	121	134	301	304	331	331	337	337	148	148	262	262
Eu52.004	P52	283	314	295	299	158	158	152	156	192	205	261	261	141	141	301	304	323	343	297	313	152	152	266	270
Eu52.005	P52	283	283	283	306	158	170	156	156	213	229	261	261	118	141	304	304	323	331	348	352	148	152	254	262
Eu52.006	P52	308	308	295	299	158	158	143	178	217	221	261	265	141	141	0	0	323	339	333	441	148	152	246	254
Eu52.007	P52	283	298	283	306	158	158	143	203	197	197	265	265	118	121	0	0	323	327	333	333	136	136	246	246
Eu52.008	P52	283	298	286	306	158	158	156	156	188	221	0	0	121	141	301	304	323	323	313	325	148	152	254	266
Eu52.009	P52	298	314	295	306	0	0	178	178	192	201	261	261	118	141	0	0	335	343	325	325	152	152	246	254
Eu52.010	P52	298	305	299	299	0	0	178	178	201	205	0	0	138	141	0	0	327	327	317	333	152	152	246	274
Eu52.011	P52	283	312	295	306	158	158	156	156	225	229	261	261	138	141	301	304	323	323	313	313	152	152	262	262
Eu52.012	P52	298	298	299	302	158	158	156	174	188	229	261	261	118	141	304	304	323	323	328	333	152	152	246	278
Eu52.013	P52	298	305	310	310	158	170	143	178	201	205	261	265	121	141	301	301	339	339	313	313	152	152	262	270
Eu52.014	P52	0	0	295	302	158	158	156	174	225	229	261	261	121	141	304	304	323	323	313	325	148	152	254	258
Eu52.015	P52	283	314	295	299	154	158	156	178	197	217	265	265	141	141	304	304	323	343	313	348	152	152	254	262
Eu52.016	P52	283	298	295	302	158	158	156	203	213	213	261	265	141	141	304	304	323	343	313	340	152	152	246	274
Eu52.017	P52	283	283	0	0	158	158	156	203	197	205	261	261	121	121	304	304	0	0	313	313	148	152	246	262
Eu52.018	P52	283	298	283	291	158	158	156	156	197	229	261	261	118	141	304	304	323	327	313	348	148	152	262	262
Eu52.019	P52	298	305	295	295	154	158	143	203	184	229	261	261	121	141	304	304	323	335	305	340	148	157	254	262
Eu52.020	P52	283	312	302	302	154	158	178	178	205	217	261	265	121	141	304	304	335	335	328	328	140	140	246	258
Eu52.021	P52	287	314	295	306	154	158	156	203	197	225	261	261	134	138	304	308	323	339	317	328	148	157	246	254
Eu52.022	P52	283	308	299	306	158	158	152	174	197	229	261	269	121	141	304	304	323	339	328	344	148	152	254	254
Eu52.023	P52	298	298	283	302	158	158	152	178	184	229	261	261	141	141	304	304	339	343	333	337	157	157	262	266
Eu52.024	P52	283	298	295	299	158	158	143	156	197	237	261	261	141	141	304	304	327	331	340	340	148	157	262	270
Eu52.025	P52	305	312	295	306	158	158	0	0	217	225	261	261	118	118	301	304	339	343	352	352	152	152	250	262
Eu52.026	P52	298	314	299	302	158	158	156	178	205	209	261	261	141	141	304	304	339	339	313	348	152	157	246	262
Eu52.027	P52	298	314	310	310	158	158	143	156	192	229	261	261	141	141	304	304	323	323	317	328	152	152	262	266
Eu52.028	P52	283	298	286	295	158	158	143	156	201	229	261	261	118	118	304	304	0	0	333	348	148	148	246	254
Eu52.029	P52	283	298	295	299	158	158	156	156	209	221	253	261	125	138	301	304	327	331	328	328	140	152	262	262
Eu52.030	P52	283	312	302	306	154	158	174	174	188	205	261	265	121	141	304	304	327	339	317	344	148	148	262	262
Eu52.031	P52	298	312	299	306	158	158	143	178	197	209	261	261	121	134	304	304	335	343	344	357	152	152	246	254
Eu58.101	P58	308	317	295	295	158	158	143	181	225	225	253	261	121	138	304	304	327	327	317	317	157	157	254	262
Eu58.102	P58	283	312	299	302	154	158	181	199	225	229	261	265	118	121	304	304	327	327	297	317	152	152	254	262
Eu58.103	P58	298	312	291	299	158	158	156	156	184	229	265	265	121	138	301	304	327	327	313	325	157	157	262	270
Eu58.104	P58	283	317	299	302	158	158	156	207	184	197	261	265	118	141	0	0	327	327	297	325	148	152	250	254
Eu58.105	P58	0	0	319	319	158	158	143	203	197	229	265	269	118	118	304	304	323	327	325	325	148	148	250	254
Eu58.106	P58	308	317	295	295	154	158	174	207	209	213	265	265	118	141	304	304	327	327	313	325	152	157	254	254
Eu58.107	P58	298	305	302	302	158	158	156	178	197	213	269	269	118	141	304	304	335	335	313	317	157	157	254	254
Eu58.108	P58	298	312	291	299	154	158	156	207	229	229	261	261	118	118	304	304	327	327	317	333	148	152	250	254
Eu58.109	P58	298	314	299	299	158	158	143	143	209	209	261	261	121	121	304	304	343	343	313	333	152	152	250	254
Eu58.110	P58	308	317	299	299	158	158	178	207	213	225	265	265	118	121	304	304	323	349	325	352	148	152	250	254
Eu58.111	P58	283	317	299	299	158	158	178	178	205	205	265	265	118	121	304	304	327	331	317	333	148	148	250	254
Eu58.112	P58	305	308	302	302	158	158	143	156	184	229	253	261	141	141	301	304	323	323	333	333	148	152	246	250
Eu58.113	P58	312	317	299	299	158	158	143	156	184	209	265	265	121	121	301	304	327	331	317	333	148	148	254	270
Eu58.114	P58	312	312	302	302	158	158	143	143	197	229	265	265	118	121	304	304	327	331	317	317	152	152	262	262
Eu58.115	P58	314	317	299	299	158	158	174	181	197	229	261	269	121	141	304	304	331	331	317	325	157	157	254	266
Eu58.116	P58	308	312	299	299	158	158	143	174	205	213	261	265	121	121	304	304	327	327	313	352	152	152	250	262
Eu58.117	P58	312	312	299	299	158	158	199	207	184	205	265	265	121	121	304	304	327	327	325	333	152	152	246	254
Eu58.118	P58	312	317	299	302	154	158	156	207	184	213	265	265	118	121	301	304	335	335	313	317	148	152	246	250
Eu58.119	P58	283	312	299	319	158	158	143	178	213	229	253	269	118	121	304	304	327	327	297	317	152	152	254	262
Eu58.120	P58	312	317	299	319	158	158	199	207	197	205	261	265	118	121	304	304	323	327	317	325	148	152	254	258
Eu58.121	P58	283	312	302	302	158	158	178	207	184	209	261	261	118	118	301	304	327	327	325	333	148	152	262	270
Eu58.122	P58	308	308	291	302	154	158	156	207	197	213	261	261	118	118	304	304	323	331	325	333	157	157	250	258
Eu58.123	P58	314	317	291	319	158	158	156	181	184	225	261	261	118	121	304	304	327	327	333	352	148	157	250	254
Eu58.124	P58	317	317	299	302	154	158	143	156	205	225	261	265	113	118	304	304	327	327	317	344	152	152	254	258
Eu58.125	P58	308	308	319	319	158	158	143	143	188	209	269	269	118	121	304	304	323	327	313	325	148	148	250	258
Eu58.126	P58	308	312	291	302	158	158	207	207	201	205	261	265	118	121	304	304	327	331	333	352	148	148	254	270
Eu58.127	P58	308	312	291	319	158	158	156	199	197	205	261	265	118	138	304	304	327	327	325	325	148	148	250	258
Eu58.128	P58	298	312	0	0	158	158	181	207	205	229	261	265	118	121	304	304	331	343	325	325	148	152	250	254
Eu58.129	P58	298	308	302	302	158	158	156	156	201	209	261	269	118	118	301	304	327	335	313	325	157	157	246	254
Eu58.130	P58	312	317	299	302	158	158	156	174	197	229	261	265	118	118	301	304	323	327	313	352	148	148	258	262
Eu68.001	P68	0	0	299	299	154	158	156	178	192	197	261	261	125	141	304	304	327	327	313	333	148	148	254	262
Eu68.002	P68	305	314	295	295	154	154	156	178	205	213	261	261	118	138	304	304	343	343	337	340	152	152	270	274
Eu68.003	P68	283	305	295	299	154	158	152	152	213	221	253	253	141	146	301	304	323	327	313	333	148	152	254	274
Eu68.004	P68	0	0	299	302	158	158	143	178	197	197	0	0	118	118	304	304	335	335	321	328	152	152	246	254
Eu68.005	P68	312	312	299	302	154	158	156	178	197	217	0	0	118	121	304	304	323	323	337	344	152	152	254	262
Eu68.006	P68	283	298	295	306	158	158	178	203	197	217	0	0	121	121	304	304	323	343	313	317	152	152	262	274
Eu68.007	P68	0	0	295	299	154	158	156	207	213	221	0	0	141	146	304	304	339	343	328	337	152	152	262	266
Eu68.008	P68	0	0	299	299	158	158	143	156	197	221	261	261	118	141	301	304	323	339	328	348	136	136	254	254
Eu68.009	P68	283	312	286	295	158	158	143	178	184	184	0	0	121	121	304	304	335	339	317	317	152	152	254	254
Eu68.010	P68	298	298	286	291	158	158	143	143	197	197	261	265	141	141	304	304	335	343	0	0	152	152	246	246
Eu68.011	P68	312	314	286	299	158	158	0	0	201	205	253	269	118	141	304	304	323	323	317	325	152	157	246	254
Eu68.012	P68	298	308	286	310	158	158	178	178	197	197	261	265	141	141	304	304	327	339	333	333	152	157	246	254
Eu68.013	P68	305	308	283	286	158	158	174	186	192	213	261	261	118	141	304	304	323	339	337	337	152	152	246	246
Eu68.014	P68	283	308	299	299	154	158	143	207	184	213	253	253	146	146	304	304	323	343	372	372	148	152	254	254
Eu68.015	P68	283	308	283	299	158	158	0	0	197	201	261	265	138	141	301	304	339	343	333	333	152	157	246	246
Eu68.016	P68	298	314	295	295	154	158	0	0	205	225	261	261	141	141	304	304	343	343	305	313	148	148	266	274
Eu68.017	P68	298	308	299	302	158	158	156	174	205	217	261	265	118	141	304	308	327	343	317	333	148	148	250	262
Eu68.018	P68	308	312	299	299	154	158	156	178	184	205	265	265	121	121	304	304	323	323	313	344	152	157	254	254
Eu68.019	P68	305	312	302	302	158	158	156	156	197	209	253	261	118	141	304	304	323	335	313	313	148	148	254	262
Eu68.020	P68	298	312	310	310	154	158	178	186	205	217	261	261	141	141	304	308	335	339	313	313	152	152	254	262
Eu68.021	P68	298	308	295	302	158	158	169	207	197	213	261	265	118	121	304	304	323	323	321	321	152	152	246	266
Eu68.022	P68	283	312	291	295	154	158	156	156	201	221	261	265	118	141	301	304	0	0	313	357	136	148	262	270
Eu68.023	P68	314	317	283	295	158	158	178	203	197	201	261	269	118	141	301	304	323	335	333	344	152	157	246	254
Eu68.024	P68	279	305	291	306	158	158	156	156	221	221	261	261	118	138	304	304	323	323	313	328	152	152	246	246
Eu68.025	P68	298	305	306	306	154	158	156	203	184	205	261	261	118	121	0	0	323	327	328	337	152	152	246	266
Eu68.026	P68	305	312	295	302	158	170	143	207	0	0	261	261	118	118	304	324	339	343	313	325	148	157	246	254
Eu68.027	P68	298	298	286	286	158	158	178	203	197	229	261	261	121	141	304	304	323	339	333	337	148	148	262	274
Eu68.028	P68	294	298	0	0	154	158	156	156	201	217	261	261	118	118	304	304	323	339	0	0	152	152	246	254
Eu68.029	P68	305	305	299	299	158	158	207	207	213	217	253	261	141	141	301	304	327	339	305	305	152	152	254	258
Eu68.030	P68	298	312	286	299	154	158	143	156	197	217	261	261	118	121	301	304	343	343	340	344	152	152	254	254
Eu68.031	P68	283	312	291	299	158	158	156	156	188	197	261	261	121	141	301	304	323	327	313	337	152	157	258	262
EuSK.001	PSK	287	301	291	314	158	170	186	203	217	217	261	261	121	121	304	304	323	343	321	364	152	152	254	270
EuSK.002	PSK	283	301	302	310	158	170	169	169	201	225	261	261	141	141	304	304	323	349	333	333	136	148	254	254
EuSK.003	PSK	283	301	291	291	154	158	156	156	197	201	261	261	118	141	301	304	323	327	340	344	136	136	254	270
EuSK.004	PSK	283	301	291	310	154	158	156	178	197	201	0	0	121	121	301	304	323	339	333	364	152	152	254	258
EuSK.005	PSK	283	287	291	302	154	170	156	156	217	225	261	261	141	141	0	0	323	327	333	364	152	152	254	270
EuSK.006	PSK	283	283	291	291	154	158	174	178	201	201	261	261	121	121	0	0	339	343	333	337	152	152	254	254
EuSK.007	PSK	283	301	291	302	154	170	156	178	201	217	261	261	138	138	304	304	323	339	313	333	136	152	254	258
EuSK.008	PSK	283	301	295	295	154	170	156	174	201	217	265	265	138	141	304	304	323	323	344	344	136	152	254	254
EuSK.009	PSK	283	283	291	314	158	158	156	156	197	201	261	261	121	138	301	301	339	343	333	337	136	152	254	258
EuSK.010	PSK	283	287	291	302	158	158	156	174	201	225	265	265	121	141	301	304	323	349	337	364	152	152	254	270
EuSK.011	PSK	283	301	302	310	158	170	156	203	197	201	261	261	125	141	304	304	323	327	337	344	152	152	254	254
EuSK.012	PSK	287	301	291	291	158	158	174	203	201	201	261	261	141	141	301	304	323	349	313	333	152	152	254	254
EuSK.013	PSK	283	301	295	295	154	158	174	211	197	201	261	261	125	138	301	304	323	343	344	344	136	152	254	258
EuSK.014	PSK	283	287	291	310	154	158	156	156	217	225	261	261	125	141	304	304	323	323	337	344	136	152	254	258
EuSK.015	PSK	283	301	291	310	154	158	156	174	197	225	261	261	141	141	304	304	323	323	340	364	152	152	254	254
EuSK.016	PSK	301	301	295	310	158	158	156	178	192	201	261	261	121	141	301	304	0	0	337	344	152	152	254	258
EuSK.017	PSK	283	301	291	302	158	170	156	178	201	225	261	261	125	141	301	301	323	323	313	337	152	152	258	258
EuSK.018	PSK	283	301	291	310	154	158	156	156	197	225	261	261	141	141	304	304	323	339	344	364	136	152	254	258
EuSK.019	PSK	283	312	302	314	158	158	156	203	225	225	261	261	141	141	304	304	323	327	333	344	136	136	254	258
EuSK.020	PSK	301	301	291	319	158	158	194	203	192	201	261	261	121	121	301	304	323	349	337	337	152	152	254	254
EuSK.021	PSK	283	283	291	314	158	170	178	178	197	197	261	261	141	141	301	304	339	349	344	364	136	152	254	258
EuSK.022	PSK	283	283	291	302	158	158	156	203	197	201	261	261	125	141	304	304	327	339	333	340	136	136	270	270
EuSK.023	PSK	283	301	295	302	154	158	156	186	197	225	261	261	138	138	301	304	339	339	344	364	152	152	254	258
EuSK.024	PSK	283	298	295	302	158	158	156	169	201	217	261	265	141	141	304	304	327	339	313	313	152	152	254	254
EuSK.025	PSK	287	301	291	302	158	158	156	186	197	201	261	261	0	0	304	304	323	323	313	313	136	136	254	258
EuSK.026	PSK	283	287	291	291	158	158	174	203	197	217	261	261	138	141	301	304	323	323	337	364	152	152	270	270
EuSK.027	PSK	283	287	291	291	158	158	174	203	197	225	261	261	138	138	301	304	327	343	337	344	152	152	258	270
EuSK.028	PSK	287	301	310	310	154	170	156	174	201	217	265	265	138	141	304	304	323	323	313	344	136	152	254	254
EuSK.029	PSK	283	287	291	291	154	158	156	156	197	197	261	261	118	141	301	304	323	327	337	340	152	152	270	270
EuSK.030	PSK	301	312	302	302	158	158	156	178	197	217	265	265	138	141	304	304	323	343	344	344	136	152	258	270
EuSK.031	PSK	301	312	291	302	158	170	156	156	197	201	261	261	141	141	301	304	323	327	313	337	152	152	254	270

## Sheet: SL Frogs with sibs
11	334	11	31	33	35	31	30	32	31	40	31	40	1	334
Southern leopard frog genotypes with full siblings			P01	P02	P03	P27	P41	P46	P53	P55	P96	Psk		Region 1
Sample	Pop	Rasp03		Rasp07		Rasp09		Rasp10		Rasph13		Rasp17		Rasp37		Rasp45		Rasp50		Rasp53		Rasp55
Li1.001	P1	304	304	299	305	340	344	188	216	190	215	261	265	229	229	186	209	433	445	286	299	152	197
Li1.101	P1	307	324	296	299	328	336	192	204	195	215	253	274	233	279	178	178	469	469	299	299	160	168
Li1.102	P1	310	318	290	296	336	364	180	204	199	199	250	265	267	293	178	178	449	461	299	299	168	173
Li1.103	P1	307	315	296	302	332	340	168	208	199	199	233	261	249	269	182	201	454	458	286	295	168	173
Li1.104	P1	291	301	296	296	332	344	200	212	195	195	261	269	262	273	174	178	441	449	291	307	173	173
Li1.105	P1	310	310	296	302	340	344	200	200	190	195	250	278	249	281	178	178	441	449	270	291	168	218
Li1.106	P1	294	310	290	296	344	360	200	212	199	203	261	265	257	257	170	193	433	437	266	286	168	168
Li1.107	P1	301	310	296	299	340	344	168	192	195	215	250	261	237	273	159	167	449	449	295	307	193	193
Li1.108	P1	298	313	296	302	320	348	172	204	190	190	257	261	237	281	213	217	441	454	291	315	164	168
Li1.109	P1	304	315	296	299	336	352	200	208	190	195	257	265	262	287	174	186	437	437	299	299	168	173
Li1.110	P1	294	294	296	302	336	348	192	192	190	195	265	285	262	277	182	182	441	449	286	291	173	173
Li1.111	P1	291	310	296	296	340	344	204	208	195	195	253	253	253	277	167	167	437	445	295	303	173	173
Li1.112	P1	307	307	290	302	328	344	172	204	195	195	274	274	241	249	182	182	441	449	286	299	157	168
Li1.113	P1	291	307	296	296	336	340	200	208	199	199	265	274	257	262	167	189	437	473	299	307	160	168
Li1.114	P1	313	315	296	296	344	356	196	204	195	195	253	257	0	0	0	0	441	445	270	291	193	226
Li1.115	P1	310	318	296	299	324	340	200	204	215	215	250	265	262	281	178	186	445	454	299	299	173	214
Li1.116	P1	294	304	296	302	348	360	204	212	199	199	274	274	262	275	178	178	437	445	299	299	0	0
Li1.117	P1	283	310	0	0	348	352	152	168	195	195	250	269	257	257	197	201	441	445	0	0	168	168
Li1.118	P1	304	304	302	305	320	320	168	184	195	203	269	278	245	262	178	193	433	449	315	319	168	193
Li1.119	P1	315	321	290	302	316	356	184	200	190	195	265	265	229	262	170	174	421	445	307	307	164	168
Li1.120	P1	304	307	296	296	336	364	196	200	195	199	269	281	267	275	167	186	433	477	282	295	168	189
Li1.121	P1	294	324	296	296	344	344	184	204	190	190	257	261	275	275	186	186	445	449	295	311	214	229
Li1.122	P1	291	324	296	302	316	340	168	184	190	190	257	265	253	281	189	205	445	445	274	315	0	0
Li1.123	P1	313	313	294	296	344	360	204	208	195	195	253	257	249	300	174	174	437	449	0	0	173	237
Li1.124	P1	301	315	296	296	344	360	204	208	195	203	250	257	249	257	163	221	437	449	295	295	0	0
Li1.125	P1	301	313	296	296	340	356	180	200	195	195	261	261	237	269	178	178	445	445	303	319	168	177
Li1.126	P1	301	307	296	296	336	348	192	208	195	195	261	261	269	277	159	159	421	441	282	299	160	160
Li1.127	P1	307	315	296	299	344	356	196	216	190	207	261	290	212	262	221	221	426	437	291	291	160	173
Li1.128	P1	310	310	296	305	324	356	188	208	195	195	253	265	277	277	167	167	445	458	295	295	168	168
Li1.129	P1	291	321	296	299	324	352	152	200	195	215	253	269	289	289	174	182	445	445	291	311	226	226
Li1.131	P1	294	315	296	296	320	324	204	216	195	199	261	265	229	281	182	186	449	454	295	303	168	214
Li2.001	P2	307	310	296	299	312	348	180	180	195	215	250	253	275	295	189	209	449	449	299	303	160	168
Li2.002	P2	307	310	296	299	332	348	180	208	199	215	250	253	257	275	178	189	441	441	270	303	160	168
Li2.101	P2	298	307	296	296	320	368	184	204	190	195	253	269	245	257	182	182	445	445	286	295	226	242
Li2.102	P2	301	313	296	296	344	360	192	212	199	199	265	269	262	262	167	201	458	458	270	319	168	168
Li2.103	P2	291	294	296	302	332	348	192	204	195	199	265	274	273	281	163	163	454	458	295	303	160	173
Li2.104	P2	298	301	299	302	340	340	184	192	195	215	253	261	233	253	178	178	445	445	295	299	168	173
Li2.105	P2	304	307	299	302	348	356	176	184	195	215	261	274	257	281	182	182	441	458	291	291	189	189
Li2.106	P2	298	301	296	302	344	348	184	212	190	190	261	265	262	281	178	193	445	449	295	307	173	222
Li2.107	P2	291	324	299	305	324	324	200	200	203	215	257	269	241	285	174	178	449	449	266	299	168	168
Li2.108	P2	291	324	296	305	324	324	200	200	190	195	257	269	241	285	174	186	449	449	299	307	160	160
Li2.109	P2	294	318	290	302	328	348	184	212	199	199	261	265	249	273	170	170	449	454	274	319	205	205
Li2.110	P2	307	321	290	296	328	336	172	204	190	195	257	257	249	253	189	193	449	449	0	0	160	160
Li2.111	P2	304	310	296	296	320	328	172	188	195	195	250	265	241	281	189	193	0	0	291	303	160	168
Li2.112	P2	291	313	296	299	328	352	168	168	195	215	261	269	237	262	193	197	445	445	274	335	164	222
Li2.113	P2	291	301	299	302	340	340	172	172	190	215	0	0	267	285	178	178	441	454	295	299	168	168
Li2.114	P2	294	324	296	296	328	352	168	168	190	195	257	261	237	262	182	193	445	445	274	291	164	168
Li2.115	P2	291	301	296	299	340	340	184	192	190	215	0	0	233	253	178	197	445	445	323	323	168	173
Li2.116	P2	291	324	302	305	324	332	200	204	195	195	257	278	237	241	167	174	437	437	307	315	168	168
Li2.117	P2	298	310	296	296	324	360	200	204	190	199	253	278	257	281	189	193	445	449	282	282	168	173
Li2.118	P2	294	307	296	299	340	348	196	204	195	215	269	274	229	262	170	182	433	454	295	311	168	168
Li2.119	P2	294	307	296	296	304	344	192	204	0	0	253	257	253	277	174	182	449	449	266	266	160	173
Li2.120	P2	304	310	296	296	324	360	196	200	195	199	253	253	257	257	189	209	437	449	286	286	168	173
Li2.121	P2	291	301	296	302	328	332	180	212	0	0	257	269	233	233	186	186	445	449	286	307	168	197
Li2.122	P2	318	328	296	302	336	344	180	192	190	199	269	274	237	237	178	178	437	458	286	295	226	226
Li2.123	P2	298	310	296	302	344	348	200	204	195	195	0	0	269	281	189	193	0	0	286	295	160	168
Li2.124	P2	304	310	296	299	344	356	200	204	195	211	257	265	237	253	178	182	445	445	299	319	173	209
Li2.125	P2	294	310	296	296	340	364	188	192	190	199	250	257	262	267	174	189	441	458	266	295	168	173
Li2.126	P2	304	321	290	296	324	336	204	204	195	195	257	265	249	253	174	174	449	449	303	303	160	173
Li2.127	P2	328	328	296	302	316	344	172	180	199	203	257	274	237	262	167	189	437	437	295	299	160	226
Li2.128	P2	315	315	296	296	332	344	180	196	199	203	257	261	237	262	167	189	437	437	295	299	168	168
Li2.129	P2	310	315	296	299	324	356	184	196	199	215	269	285	269	277	182	186	458	461	303	307	168	214
Li2.130	P2	304	310	296	296	344	348	200	204	195	199	253	278	269	269	178	209	437	445	0	0	173	173
Li2.131	P2	294	315	302	302	340	352	192	196	195	195	250	269	262	271	170	182	458	458	0	0	168	218
Li3.001	P3	291	291	296	296	332	352	168	168	190	190	265	265	271	275	178	193	449	463	295	299	168	168
Li3.002	P3	291	291	287	296	332	352	168	168	195	195	265	265	271	275	163	193	458	463	299	311	168	168
Li3.003	P3	291	304	287	302	332	348	192	200	195	199	265	274	237	241	193	205	441	441	286	307	168	168
Li3.004	P3	291	304	296	302	320	348	188	200	195	199	265	274	257	257	174	193	441	458	291	307	168	168
Li3.005	P3	291	291	296	296	344	352	176	212	190	190	233	233	262	281	197	197	441	445	291	303	160	168
Li3.006	P3	298	321	287	296	324	332	168	168	195	195	265	265	271	271	163	193	458	463	295	299	168	246
Li3.007	P3	298	321	287	302	324	332	168	172	190	190	265	265	271	271	178	178	458	463	299	311	168	168
Li3.008	P3	291	321	296	296	324	332	168	172	195	195	265	265	275	279	178	193	458	463	266	311	168	246
Li3.009	P3	301	313	290	296	340	348	180	212	199	199	265	274	233	271	167	193	449	454	270	295	160	160
Li3.010	P3	291	321	287	296	332	352	168	168	190	190	265	265	275	279	178	178	458	463	266	295	168	246
Li3.011	P3	301	313	296	305	348	352	180	212	195	195	265	274	262	271	193	193	441	454	270	295	160	168
Li3.012	P3	291	310	296	296	348	352	180	212	199	199	233	274	262	271	167	174	437	441	274	303	160	168
Li3.013	P3	298	304	287	299	320	344	188	200	195	199	274	281	241	257	193	205	441	441	286	319	168	168
Li3.014	P3	0	0	287	302	332	344	192	200	195	199	0	0	237	237	170	205	441	458	286	307	168	168
Li3.015	P3	298	321	287	299	340	344	200	204	195	195	233	281	241	267	163	205	449	449	286	315	168	168
Li3.016	P3	291	300	296	296	340	356	180	212	195	195	233	274	233	271	167	193	449	454	270	303	160	160
Li3.017	P3	0	0	296	296	332	352	168	168	195	195	265	265	271	275	178	193	458	463	266	311	119	168
Li3.018	P3	291	301	296	305	348	352	180	212	195	195	0	0	233	262	167	193	437	441	274	303	160	168
Li3.101	P3	291	294	296	299	336	340	176	196	195	195	261	261	269	269	174	174	461	461	282	303	164	168
Li3.102	P3	315	318	0	0	340	344	200	224	195	215	265	274	257	257	186	197	449	458	299	319	168	168
Li3.103	P3	291	294	296	299	336	340	176	196	195	195	261	261	269	269	182	182	461	461	270	295	160	168
Li3.104	P3	301	307	296	299	336	352	152	188	195	199	269	269	257	257	182	193	441	449	0	0	160	168
Li3.105	P3	291	294	296	302	328	332	184	208	195	195	261	269	249	273	193	197	433	454	299	331	164	168
Li3.106	P3	291	294	296	299	324	340	168	192	199	215	261	285	241	253	167	189	0	0	295	295	168	168
Li3.107	P3	294	294	296	296	324	356	168	172	190	190	257	261	237	269	182	182	449	461	282	303	164	168
Li3.108	P3	294	294	296	299	336	356	172	176	195	195	257	261	269	269	182	182	461	461	270	303	160	160
Li3.109	P3	291	307	299	302	324	356	188	208	190	215	261	278	271	281	193	205	441	445	295	311	168	237
Li3.110	P3	294	294	290	299	336	340	172	176	199	199	257	261	269	269	182	182	461	461	270	303	160	160
Li3.111	P3	291	291	296	296	320	340	168	188	195	195	246	246	237	265	167	186	449	449	286	323	168	168
Li3.112	P3	0	0	296	296	340	344	200	204	195	195	253	265	237	262	174	209	449	454	315	315	173	237
Li3.113	P3	301	315	296	296	332	336	168	196	190	195	242	257	267	267	163	170	437	441	291	299	226	226
Li3.114	P3	294	304	296	296	328	344	200	204	195	199	0	0	0	0	159	182	437	445	0	0	205	205
Li3.115	P3	291	294	296	296	340	344	200	204	190	190	265	269	237	262	182	209	437	454	0	0	237	237
Li3.116	P3	307	313	296	302	336	340	192	196	190	190	246	278	241	257	182	186	445	449	0	0	173	173
Li3.117	P3	291	321	296	296	328	336	200	212	190	199	265	274	241	241	186	186	445	458	0	0	173	201
Li27.001	P27	301	301	296	302	328	348	196	204	195	195	250	269	253	262	189	189	441	445	295	307	177	177
Li27.002	P27	289	301	296	299	320	328	196	220	0	0	261	285	267	267	189	189	430	445	303	303	193	193
Li27.003	P27	304	310	302	302	320	352	188	188	195	199	257	269	249	277	182	201	445	449	295	295	218	218
Li27.004	P27	298	315	296	296	332	340	200	208	195	195	253	265	237	267	167	170	445	454	270	282	164	209
Li27.005	P27	294	298	296	302	340	340	168	204	190	190	253	269	257	267	163	178	437	445	266	299	168	218
Li27.006	P27	310	318	296	299	332	352	192	204	199	199	257	257	0	0	170	170	441	449	282	303	168	168
Li27.007	P27	0	0	296	302	332	340	168	188	199	199	265	269	249	275	167	201	449	454	295	295	173	214
Li27.008	P27	315	315	296	305	344	348	176	196	199	199	261	269	233	237	186	201	481	481	299	303	0	0
Li27.009	P27	294	318	296	302	332	348	196	200	203	203	257	269	245	285	163	193	426	445	270	291	168	177
Li27.010	P27	294	307	296	305	332	344	204	204	190	190	253	269	267	267	182	205	441	473	282	307	168	222
Li27.011	P27	304	304	296	308	336	344	184	188	195	195	250	257	0	0	170	170	445	458	266	311	222	222
Li27.012	P27	318	321	299	302	348	356	192	192	0	0	250	265	253	257	167	167	437	437	315	315	193	193
Li27.013	P27	298	301	296	296	340	340	204	204	190	199	253	261	257	267	167	178	437	445	299	307	173	218
Li27.014	P27	301	313	302	305	344	360	152	152	195	195	274	274	277	281	178	178	441	449	0	0	168	193
Li27.015	P27	291	310	296	296	340	348	184	204	195	195	253	274	262	275	189	189	445	445	295	307	157	214
Li27.016	P27	307	310	296	296	332	352	184	204	0	0	253	269	233	233	170	205	441	449	282	295	168	168
Li27.101	P27	307	321	296	296	340	340	196	200	195	195	253	261	229	269	163	186	449	449	299	315	0	0
Li27.102	P27	313	324	296	299	332	344	180	188	190	215	274	274	257	281	167	186	433	433	266	307	160	168
Li27.103	P27	301	313	296	302	324	336	184	188	199	199	265	274	275	275	167	170	441	449	286	303	160	160
Li27.104	P27	298	321	296	296	344	344	176	196	195	195	246	250	233	279	167	182	445	454	299	303	164	168
Li27.105	P27	298	301	296	296	332	340	172	204	190	195	274	274	285	295	178	186	426	449	295	299	160	168
Li27.106	P27	301	301	296	305	332	344	184	204	195	195	265	269	275	281	182	213	433	449	295	295	168	168
Li27.107	P27	307	310	290	296	336	356	184	208	195	195	253	257	281	281	163	163	449	449	295	303	160	160
Li27.108	P27	294	301	296	299	332	352	176	200	190	215	257	257	237	283	182	189	449	454	291	307	209	237
Li27.109	P27	291	291	296	296	320	340	172	200	195	199	0	0	237	257	174	182	445	449	0	0	168	168
Li27.110	P27	313	313	296	299	344	344	200	204	190	215	261	274	237	269	167	167	421	445	274	307	0	0
Li27.111	P27	310	315	296	296	328	344	168	196	195	195	253	257	275	281	186	186	445	449	266	266	193	193
Li27.112	P27	291	298	296	299	324	364	200	204	190	215	246	274	253	265	167	178	445	454	286	295	160	168
Li27.113	P27	294	307	296	302	328	340	200	200	195	203	261	261	275	279	167	167	433	449	266	282	160	160
Li27.114	P27	294	310	296	299	324	348	208	208	199	211	269	269	267	277	174	186	445	449	270	307	168	168
Li27.115	P27	313	321	296	296	324	344	164	196	195	195	253	261	262	281	193	201	437	449	266	286	168	226
Li41.001	P41	313	313	296	296	328	336	184	196	190	195	265	269	249	275	186	197	437	449	279	307	157	229
Li41.002	P41	298	313	296	296	324	328	184	196	190	195	265	269	249	275	170	197	437	449	279	295	168	229
Li41.003	P41	294	304	296	296	340	356	196	204	195	195	257	261	245	262	182	186	433	445	291	295	160	168
Li41.004	P41	294	294	296	305	324	360	168	204	195	195	261	269	245	249	167	205	454	458	286	286	168	173
Li41.005	P41	301	313	296	302	324	328	184	208	195	195	250	265	275	281	170	197	445	449	274	295	157	229
Li41.006	P41	313	313	296	302	324	348	184	208	195	195	265	269	253	281	170	193	437	449	274	295	168	168
Li41.007	P41	291	301	296	296	320	348	196	208	195	199	250	274	267	269	167	186	433	449	295	307	160	168
Li41.008	P41	291	298	296	302	328	340	172	212	190	195	253	261	262	269	0	0	437	461	0	0	168	173
Li41.009	P41	304	318	296	296	340	352	204	204	203	203	261	265	289	289	189	201	433	454	303	319	0	0
Li41.010	P41	294	298	296	305	324	360	168	204	195	195	253	265	245	249	167	209	454	458	286	299	168	173
Li41.011	P41	313	313	296	296	324	348	184	196	190	199	265	269	249	253	186	193	437	449	274	307	157	229
Li41.012	P41	291	301	296	299	348	368	196	196	199	199	261	261	281	295	174	178	449	449	295	307	168	173
Li41.013	P41	294	307	296	296	340	356	196	204	190	199	257	281	245	262	182	186	437	445	291	299	168	168
Li41.014	P41	291	304	290	296	348	352	200	208	195	199	261	278	267	267	201	201	441	449	307	307	168	168
Li41.015	P41	291	301	296	296	336	344	192	196	190	195	250	265	281	281	170	221	0	0	295	319	160	209
Li41.016	P41	298	313	296	305	352	360	204	204	195	195	253	265	249	271	167	186	445	458	286	307	168	173
Li41.017	P41	0	0	0	0	0	0	0	0	195	195	0	0	0	0	189	189	421	445	0	0	0	0
Li41.018	P41	298	301	296	296	340	340	196	208	190	203	265	278	222	285	182	182	449	449	291	315	173	173
Li41.019	P41	301	301	296	299	344	364	152	208	195	215	253	261	245	257	163	167	445	489	307	323	168	168
Li41.020	P41	301	301	296	299	324	344	192	200	207	207	250	253	265	269	163	221	449	454	270	295	160	209
Li41.021	P41	298	307	296	296	340	348	196	208	195	203	265	274	222	285	170	197	449	449	291	315	168	173
Li41.022	P41	291	294	296	296	340	348	196	208	195	199	250	261	249	267	167	167	437	449	295	307	168	237
Li41.023	P41	294	294	296	305	324	360	196	204	195	195	253	269	249	275	167	209	437	458	299	299	160	168
Li41.024	P41	301	304	296	296	340	344	200	208	195	195	250	253	212	265	178	221	445	454	299	299	173	173
Li41.025	P41	304	304	296	302	348	360	180	196	190	195	265	269	257	269	0	0	421	421	270	299	168	168
Li41.026	P41	283	307	296	296	332	360	188	204	195	195	257	265	241	249	167	178	441	445	295	295	168	214
Li41.027	P41	283	291	296	296	0	0	188	212	195	195	265	265	237	249	167	170	445	445	295	311	173	173
Li41.028	P41	304	304	296	302	348	360	168	180	0	0	265	269	257	300	182	213	421	421	303	303	173	201
Li41.029	P41	304	307	296	296	332	360	188	212	195	195	257	265	241	249	167	170	441	445	295	295	173	173
Li41.030	P41	291	291	296	302	348	368	196	208	190	190	265	269	269	285	182	182	426	426	303	303	173	173
Li46.001	P46	294	307	296	302	336	348	180	204	195	195	274	274	262	269	178	178	441	473	0	0	168	168
Li46.002	P46	294	307	296	296	348	348	204	208	195	195	274	274	229	262	178	186	473	473	270	315	164	197
Li46.003	P46	301	315	296	299	336	344	172	192	195	215	257	274	257	262	193	193	441	469	274	274	168	173
Li46.004	P46	301	315	296	299	344	344	192	200	215	215	257	274	257	262	170	193	441	441	291	291	160	173
Li46.005	P46	301	315	290	299	336	336	200	200	215	215	257	274	257	279	170	193	437	469	274	274	168	173
Li46.006	P46	301	310	299	302	348	352	180	204	195	215	257	261	262	281	170	189	449	473	303	315	164	168
Li46.101	P46	313	324	296	296	328	356	164	164	190	195	246	261	267	285	163	228	441	449	299	327	157	160
Li46.102	P46	315	315	296	296	356	368	164	176	199	199	261	269	233	262	170	174	433	454	295	307	168	173
Li46.103	P46	315	315	299	302	348	356	184	200	199	215	233	274	265	279	201	209	454	454	266	289	160	164
Li46.104	P46	0	0	0	0	0	0	208	208	195	203	0	0	262	262	170	189	437	437	0	0	173	173
Li46.105	P46	294	307	296	302	340	356	184	192	195	195	274	285	253	253	170	209	430	445	282	303	168	168
Li46.106	P46	301	304	296	296	304	348	192	212	195	195	233	257	265	271	163	209	445	445	270	289	160	164
Li46.107	P46	310	310	296	296	332	356	152	208	195	195	265	274	237	237	167	167	458	458	274	291	193	222
Li46.108	P46	298	321	296	296	336	344	200	204	199	199	265	265	0	0	163	193	445	469	315	315	0	0
Li46.109	P46	291	315	299	302	332	344	204	208	199	215	261	265	253	275	174	186	445	445	291	315	160	226
Li46.110	P46	301	304	296	299	328	332	196	204	195	215	250	265	233	233	170	201	449	458	295	307	193	193
Li46.111	P46	291	310	302	302	324	356	180	192	190	203	261	290	245	267	170	170	437	437	295	307	160	168
Li46.112	P46	291	315	296	296	336	340	188	204	199	199	253	269	283	289	182	193	433	433	295	299	168	237
Li46.113	P46	304	313	296	296	304	336	168	184	195	195	261	261	237	269	170	193	445	454	299	311	160	177
Li46.114	P46	304	310	296	296	336	344	184	208	195	199	269	290	237	262	182	193	445	445	299	311	168	222
Li46.115	P46	0	0	0	0	0	0	0	0	190	199	0	0	262	262	193	193	458	469	0	0	168	168
Li46.116	P46	289	291	296	296	332	348	196	200	215	215	257	265	233	271	189	197	437	449	0	0	168	168
Li46.117	P46	304	313	296	302	324	356	168	172	195	203	246	274	281	281	189	217	437	449	291	295	168	173
Li46.118	P46	313	324	296	296	332	336	196	200	199	199	274	278	281	281	170	182	0	0	295	303	160	168
Li46.119	P46	313	339	296	296	332	332	196	200	195	195	261	265	237	285	205	205	441	493	266	291	193	193
Li46.120	P46	301	313	296	299	344	348	208	212	195	215	253	269	237	273	170	170	441	441	274	299	177	177
Li46.121	P46	304	321	296	296	328	344	192	204	195	195	250	257	233	241	201	201	449	454	0	0	193	193
Li46.122	P46	291	291	296	296	340	356	164	184	0	0	237	269	267	269	174	197	445	449	0	0	160	168
Li46.123	P46	301	324	296	302	332	344	188	196	195	195	250	274	249	281	193	193	437	437	270	319	168	177
Li46.124	P46	304	313	296	296	336	336	184	208	190	195	250	253	212	212	182	189	437	445	282	282	168	173
Li46.125	P46	310	313	296	296	348	352	196	200	195	203	250	269	283	285	170	213	441	445	282	286	193	193
Li46.126	P46	291	318	296	296	332	352	180	212	195	195	265	265	257	262	193	193	437	449	270	291	160	168
Li53.001	P53	291	324	296	302	336	336	196	208	195	203	269	274	212	245	174	193	441	445	295	307	181	185
Li53.002	P53	310	318	0	0	0	0	204	208	195	207	265	285	212	212	174	178	441	454	307	307	0	0
Li53.003	P53	310	324	296	299	332	336	180	208	203	215	0	0	257	262	174	193	433	433	270	270	173	177
Li53.004	P53	304	304	296	296	324	336	196	212	195	195	257	261	249	262	178	178	449	458	311	315	164	168
Li53.005	P53	313	328	299	302	332	336	180	192	203	203	265	274	233	249	186	186	445	461	279	286	160	173
Li53.006	P53	304	313	296	296	324	348	196	200	195	199	250	261	229	283	167	167	445	449	295	295	177	177
Li53.007	P53	291	310	296	299	336	344	196	208	195	215	261	285	245	262	174	193	445	445	295	307	173	177
Li53.008	P53	294	304	296	302	332	340	180	192	199	199	265	265	233	233	163	174	449	454	274	311	0	0
Li53.009	P53	291	324	296	302	336	344	196	208	195	203	269	274	212	245	193	193	441	445	266	295	173	177
Li53.010	P53	307	315	290	296	336	348	164	196	203	203	253	274	262	267	167	167	441	441	286	299	160	160
Li53.011	P53	301	301	0	0	336	348	196	196	195	195	250	274	249	283	170	197	445	445	286	286	168	173
Li53.012	P53	291	318	0	0	344	344	204	208	195	203	265	269	262	281	174	178	454	454	266	266	168	173
Li53.013	P53	291	321	296	302	336	352	196	204	195	195	261	265	245	245	170	193	445	454	270	303	160	168
Li53.014	P53	318	324	296	299	336	352	196	204	215	215	265	274	245	245	182	186	445	454	295	303	168	177
Li53.015	P53	304	324	296	302	332	348	180	196	0	0	250	265	241	275	189	189	445	449	311	311	168	173
Li53.016	P53	291	318	296	299	328	336	196	196	195	215	261	265	245	249	193	193	441	445	270	295	168	168
Li53.017	P53	291	291	296	299	328	336	192	196	215	215	253	261	245	262	182	193	441	445	286	295	160	177
Li53.018	P53	291	321	296	302	332	336	0	0	195	195	261	265	257	257	170	193	433	445	270	303	160	168
Li53.019	P53	324	324	296	302	328	336	196	196	195	195	253	274	245	249	193	193	437	445	286	295	160	160
Li53.1001	P53	304	321	296	296	336	356	196	208	195	195	250	257	249	249	167	170	445	458	315	327	168	173
Li53.1002	P53	318	328	299	302	340	356	208	212	203	215	261	265	285	295	167	167	441	445	279	295	173	214
Li53.1003	P53	298	310	296	296	328	352	184	208	199	199	261	269	0	0	167	167	441	449	266	291	168	173
Li53.1004	P53	294	304	296	302	324	352	204	208	190	195	257	261	257	257	182	182	473	473	286	307	160	160
Li53.1005	P53	304	304	296	299	332	356	200	208	0	0	261	269	229	295	174	174	433	441	286	303	168	168
Li53.1006	P53	291	318	296	299	332	356	180	208	215	215	0	0	257	295	186	186	0	0	0	0	160	160
Li53.1007	P53	291	291	296	302	332	348	180	216	195	195	265	269	233	257	167	174	433	445	295	299	160	237
Li53.1008	P53	303	307	296	299	324	356	180	208	203	215	261	269	273	295	193	193	433	441	266	315	226	226
Li53.1009	P53	291	304	296	302	336	364	180	208	199	199	261	265	233	279	182	182	433	445	295	303	168	168
Li53.1010	P53	291	304	296	302	332	352	192	196	203	203	0	0	0	0	186	186	0	0	0	0	0	0
Li53.1011	P53	304	321	296	299	336	344	188	208	215	215	265	269	262	283	170	170	0	0	299	311	168	222
Li53.1012	P53	304	304	296	299	344	356	208	208	195	215	261	269	295	295	174	174	433	441	299	303	222	222
Li55.001	P55	310	310	302	305	336	364	196	212	190	190	242	257	245	283	182	217	433	437	295	299	160	237
Li55.002	P55	310	310	299	302	324	332	196	200	190	199	242	242	237	275	174	217	0	0	0	0	0	0
Li55.003	P55	310	310	302	305	324	332	196	200	190	199	242	242	0	0	174	217	449	449	270	299	0	0
Li55.004	P55	310	310	299	302	324	364	196	212	190	199	242	257	245	283	174	217	433	449	295	299	173	237
Li55.005	P55	310	310	290	299	336	364	196	212	190	199	242	257	245	283	182	189	433	449	270	299	168	173
Li55.006	P55	310	310	302	305	332	336	200	200	190	190	242	269	237	275	182	189	449	449	270	299	168	173
Li55.007	P55	291	310	299	302	324	332	200	200	199	199	230	269	237	275	174	217	437	449	295	299	173	237
Li55.008	P55	291	310	290	299	324	364	196	212	0	0	230	257	245	283	0	0	433	449	295	307	168	173
Li55.009	P55	310	310	299	302	324	332	200	200	190	199	242	257	237	275	174	217	449	449	270	299	160	168
Li55.010	P55	291	310	302	305	324	364	200	212	190	190	230	230	237	283	174	189	433	449	270	299	168	173
Li55.011	P55	291	310	290	299	324	332	196	200	190	199	230	269	245	275	174	189	437	449	270	299	173	237
Li55.012	P55	291	310	299	302	336	364	200	212	199	199	230	257	237	283	182	189	433	449	270	299	173	237
Li55.013	P55	310	310	302	305	324	364	196	212	190	199	242	242	245	283	174	189	433	437	270	299	160	168
Li55.014	P55	289	313	296	296	356	364	184	200	199	203	261	269	275	303	178	221	437	445	295	311	157	164
Li55.101	P55	321	331	296	296	340	348	204	212	190	195	253	261	241	267	170	170	445	449	303	319	160	189
Li55.102	P55	291	307	296	305	340	344	196	200	195	199	261	261	212	212	193	209	0	0	0	0	0	0
Li55.103	P55	291	321	290	296	332	344	192	196	0	0	261	265	253	293	0	0	445	473	307	311	157	173
Li55.104	P55	294	294	302	305	356	356	200	200	195	195	269	278	277	291	167	193	454	454	286	299	160	168
Li55.105	P55	298	301	296	302	360	360	168	208	190	203	250	265	269	271	167	201	433	463	299	311	189	189
Li55.106	P55	291	294	296	296	340	348	152	172	190	195	265	265	0	0	170	221	445	449	274	274	173	242
Li55.107	P55	291	294	296	296	324	348	172	200	190	190	265	265	265	265	209	221	445	445	274	307	173	242
Li55.108	P55	298	307	296	299	348	360	168	184	190	215	265	274	269	269	167	170	430	433	295	311	168	189
Li55.109	P55	313	313	296	299	340	344	172	176	199	215	261	265	257	285	182	186	445	463	266	315	168	214
Li55.110	P55	307	307	299	305	336	344	168	168	195	215	253	269	269	273	217	217	449	449	282	282	173	226
Li55.111	P55	303	321	296	302	336	364	212	212	195	195	253	257	262	283	174	178	433	433	299	311	168	222
Li55.112	P55	310	310	296	302	336	340	168	212	190	195	242	253	262	283	193	193	433	433	0	0	173	222
Li55.113	P55	304	307	287	302	332	344	180	196	207	215	233	265	257	265	178	182	433	449	311	311	168	173
Li55.114	P55	310	315	299	302	348	360	168	212	190	215	257	265	269	269	170	170	433	433	307	311	168	189
Li55.115	P55	307	324	299	305	336	336	188	188	195	215	257	265	241	269	217	217	437	458	0	0	173	173
Li55.116	P55	291	301	296	305	324	340	164	164	190	195	253	253	253	265	178	193	441	454	299	335	168	168
Li55.117	P55	298	298	299	305	356	368	176	200	215	215	246	265	249	249	167	167	445	449	295	311	168	173
Li55.118	P55	298	307	296	296	356	360	168	184	190	190	265	274	269	269	170	170	430	433	303	311	168	189
Li55.119	P55	304	304	296	305	332	340	168	180	195	195	242	257	257	257	174	178	437	463	282	315	168	168
Li55.120	P55	291	298	296	302	344	368	176	200	190	195	0	0	257	257	167	170	449	449	295	311	168	173
Li55.121	P55	298	307	296	299	356	368	176	208	195	215	265	274	265	265	167	170	0	0	303	311	168	173
Li55.122	P55	298	310	296	302	340	360	168	200	190	190	246	257	269	291	167	174	433	445	299	311	173	177
Li55.123	P55	291	304	290	305	340	352	196	208	195	199	253	257	212	241	178	209	445	449	299	311	168	173
Li55.124	P55	301	321	290	308	344	360	188	192	195	203	269	269	289	289	186	193	433	437	274	299	173	233
Li55.125	P55	310	321	296	305	332	340	168	180	190	195	253	253	257	271	174	189	437	463	299	311	173	173
Li55.126	P55	301	307	299	302	332	360	180	188	199	215	233	261	212	257	163	178	433	445	0	0	0	0
Li96.001	P96	291	301	296	299	328	352	168	208	203	215	265	274	262	279	170	182	441	449	286	307	160	168
Li96.002	P96	291	294	296	296	320	328	200	208	195	199	0	0	262	275	170	170	441	441	286	291	160	160
Li96.003	P96	291	301	296	296	328	332	204	208	195	199	265	265	262	262	167	170	437	441	286	307	160	173
Li96.004	P96	301	313	296	296	340	344	192	208	195	195	0	0	237	249	167	193	421	421	0	0	160	168
Li96.005	P96	294	333	299	305	332	344	172	188	195	195	261	261	257	269	163	201	0	0	286	291	226	229
Li96.006	P96	291	301	296	296	332	344	208	212	199	203	246	265	233	233	167	178	445	445	295	299	173	173
Li96.007	P96	301	313	296	302	344	356	184	192	195	199	250	265	273	277	182	209	437	445	291	315	168	218
Li96.008	P96	289	301	296	296	344	348	184	200	195	199	265	265	212	229	0	0	441	445	266	266	168	205
Li96.009	P96	294	310	296	299	340	344	188	192	199	215	265	265	237	279	225	228	441	441	299	307	214	214
Li96.010	P96	0	0	296	296	0	0	192	208	199	199	269	274	237	237	225	228	437	441	307	323	214	214
Li96.011	P96	298	307	296	296	340	348	184	192	190	195	265	281	262	262	186	186	441	445	291	303	0	0
Li96.012	P96	294	294	296	296	336	344	200	216	190	190	257	285	271	279	167	182	433	463	315	315	160	168
Li96.013	P96	307	307	296	296	336	344	200	200	195	199	257	278	265	275	170	201	445	454	311	315	168	168
Li96.014	P96	291	294	296	299	320	336	172	188	199	199	261	261	253	275	167	197	437	461	291	307	173	237
Li96.015	P96	294	298	296	296	320	340	188	196	195	195	253	261	273	281	178	178	437	449	291	291	160	160
Li96.016	P96	301	301	296	296	332	336	196	204	199	199	257	261	237	237	174	201	441	441	266	291	177	218
Li96.017	P96	324	324	296	296	348	348	188	196	0	0	257	274	233	279	193	193	449	449	303	303	160	209
Li96.018	P96	324	324	302	302	348	360	192	212	195	195	257	274	275	281	193	193	449	449	303	303	0	0
Li96.019	P96	289	313	296	296	328	328	200	200	195	199	246	261	262	275	182	189	458	458	299	307	168	201
Li96.020	P96	301	313	296	299	332	344	152	204	190	211	261	274	233	237	189	213	421	421	0	0	157	168
Li96.021	P96	294	294	296	296	320	340	168	168	195	195	261	265	237	237	170	189	449	454	270	315	157	164
Li96.022	P96	301	304	296	302	332	344	196	200	195	195	250	250	265	265	174	201	449	454	311	315	177	209
Li96.023	P96	318	318	296	302	340	368	188	212	190	203	261	269	237	285	197	221	441	445	266	295	173	222
Li96.024	P96	301	301	296	296	344	344	196	196	195	195	250	261	245	262	170	182	445	445	295	303	168	177
Li96.025	P96	307	307	296	296	336	344	200	200	195	199	257	278	237	275	174	193	445	454	266	266	177	177
Li96.026	P96	301	304	296	296	344	344	192	196	195	195	250	274	262	262	170	197	445	445	295	303	168	177
Li96.027	P96	0	0	302	305	328	344	196	196	190	199	274	274	237	253	170	213	433	441	0	0	168	222
Li96.028	P96	307	307	296	296	332	344	184	200	195	195	257	257	237	281	182	193	454	477	266	266	160	201
Li96.029	P96	294	298	296	299	304	324	184	204	215	215	250	269	241	267	182	189	458	458	291	307	205	226
Li96.030	P96	301	310	302	305	328	356	196	204	199	199	250	253	267	267	178	217	441	458	299	303	164	168
Li96.031	P96	294	301	296	305	356	372	192	204	199	199	250	265	0	0	170	209	437	449	295	307	168	177
LiSK.001	PSK	291	315	296	296	344	352	196	200	195	195	269	269	257	262	189	205	445	449	299	327	160	168
LiSK.002	PSK	291	321	296	302	340	352	196	200	0	0	253	269	253	262	174	189	449	449	286	307	0	0
LiSK.003	PSK	298	315	296	302	340	352	200	200	0	0	265	265	253	262	189	189	449	449	286	307	160	168
LiSK.004	PSK	291	315	296	296	340	344	196	196	190	195	269	269	257	257	189	205	445	445	0	0	168	168
LiSK.005	PSK	291	321	302	302	344	352	200	200	190	195	253	253	253	262	189	189	449	449	286	307	160	168
LiSK.006	PSK	291	318	0	0	0	0	0	0	195	195	0	0	0	0	189	205	0	0	299	299	0	0
LiSK.007	PSK	298	321	296	302	340	344	196	196	190	195	253	265	257	257	174	189	445	445	0	0	168	168
LiSK.008	PSK	298	315	302	302	340	352	196	200	190	195	265	265	253	262	189	189	445	449	0	0	160	168
LiSK.009	PSK	298	321	296	302	340	352	196	200	190	195	253	265	253	262	189	189	449	449	299	307	168	168
LiSK.010	PSK	291	315	296	296	344	352	196	200	195	195	269	269	253	262	174	205	449	449	299	327	160	168
LiSK.011	PSK	298	315	302	302	344	344	196	196	190	195	265	265	253	257	174	205	445	445	286	286	160	168
LiSK.012	PSK	298	315	296	302	340	344	196	196	190	195	265	274	253	257	189	205	445	445	299	307	160	168
LiSK.013	PSK	291	321	296	302	344	344	196	196	190	195	253	269	0	0	174	205	445	445	0	0	160	168
LiSK.014	PSK	298	315	296	302	344	344	196	196	190	195	265	265	253	257	189	205	445	445	286	286	168	168
LiSK.015	PSK	291	321	296	302	344	352	200	200	190	195	253	269	253	262	189	205	449	449	299	327	160	168
LiSK.016	PSK	298	321	302	302	340	344	196	196	190	195	0	0	253	257	189	189	445	445	299	307	160	168
LiSK.017	PSK	298	321	296	302	340	344	196	196	195	195	253	265	253	257	174	189	445	445	299	327	168	168
LiSK.018	PSK	298	321	296	296	340	352	200	200	190	195	253	265	253	262	189	189	449	449	286	307	160	168
LiSK.019	PSK	291	321	302	302	344	344	196	196	195	195	253	269	257	257	174	189	445	445	0	0	160	168
LiSK.020	PSK	298	315	296	302	340	344	196	196	190	195	265	265	257	257	174	205	445	445	0	0	160	168
LiSK.021	PSK	298	315	296	302	344	352	196	200	190	195	265	265	253	262	174	189	449	449	286	307	160	168
LiSK.022	PSK	291	321	296	296	340	352	196	200	195	195	253	269	253	262	174	189	449	449	286	307	168	168
LiSK.023	PSK	298	321	296	302	344	352	200	200	195	195	253	265	257	262	189	189	449	449	286	307	160	168
LiSK.024	PSK	298	315	296	302	336	344	0	0	203	203	0	0	253	257	197	213	445	445	0	0	0	0
LiSK.025	PSK	291	321	302	302	340	344	196	196	190	195	253	269	253	257	189	205	445	445	299	327	168	168
LiSK.026	PSK	321	324	296	302	344	344	196	196	190	195	253	253	257	257	174	189	445	445	299	327	0	0
LiSK.027	PSK	315	321	296	296	340	344	196	196	190	195	269	274	257	257	174	189	445	445	299	327	160	168
LiSK.028	PSK	298	321	290	290	196	196	0	0	195	195	253	265	0	0	174	205	445	445	0	0	0	0
LiSK.029	PSK	291	315	296	302	340	344	196	196	190	195	269	274	257	257	174	205	445	445	0	0	160	168
LiSK.030	PSK	298	315	296	302	344	352	196	200	190	195	265	265	253	262	174	205	449	449	299	327	160	168
LiSK.031	PSK	298	321	302	302	344	352	196	200	195	195	253	265	253	262	189	189	449	449	286	307	168	168
LiSK.032	PSK	298	315	296	302	340	352	176	200	195	195	265	274	257	262	174	189	445	449	286	307	160	168
LiSK.033	PSK	298	315	296	302	344	352	196	200	195	195	265	265	253	262	189	189	449	449	286	307	168	168
LiSK.034	PSK	291	315	296	302	344	352	196	200	195	195	269	269	257	262	189	189	445	445	0	0	160	201
LiSK.035	PSK	291	321	296	302	344	352	200	200	195	195	253	269	257	262	189	205	449	449	0	0	160	168
LiSK.036	PSK	298	315	296	302	340	352	196	200	190	195	0	0	253	262	189	189	449	449	0	0	160	168
LiSK.037	PSK	298	315	296	302	344	344	196	196	190	195	265	265	257	257	174	189	445	445	286	299	160	168
LiSK.038	PSK	298	321	296	302	344	344	196	196	195	195	253	265	253	257	189	205	445	445	299	327	168	168
LiSK.039	PSK	291	315	296	302	344	352	196	200	195	195	269	269	253	262	189	189	445	449	286	307	168	201
LiSK.040	PSK	291	321	296	296	340	344	196	196	195	195	253	269	253	257	189	205	445	445	299	327	160	168

## Sheet: Dwarf Salamanders without sibs
12	265	9	30	31	30	30	29	29	27	31	28	1	265
Dwarf salamander genotypes without full siblings			P00	P01	P03	P04	P11	P52	P58	P68	Psk		Region1
Sample	Pop	Euqu01		Euqu04		Euqu09		Euqu16		Euqu17		Euqu20		Euqu24		Euqu25		Euqu31		Euqu36		Euqu45		Euqu46
Eu0.001	P0	308	312	302	310	154	158	156	156	197	201	261	261	118	141	301	304	323	323	317	317	136	152	241	262
Eu0.002	P0	283	283	295	302	158	158	156	203	205	217	261	261	134	141	304	304	323	327	301	344	136	152	246	270
Eu0.003	P0	283	305	299	310	158	170	156	207	217	217	261	261	118	121	304	304	339	339	301	352	152	152	254	262
Eu0.004	P0	283	308	299	299	158	158	156	156	197	229	261	261	130	150	324	324	335	335	301	372	152	157	254	266
Eu0.005	P0	298	308	299	310	158	158	156	156	205	209	261	261	118	141	304	304	323	339	340	340	136	136	246	262
Eu0.006	P0	283	308	299	299	154	158	0	0	213	217	261	261	141	141	304	304	327	339	305	305	136	152	262	270
Eu0.007	P0	283	283	302	302	158	158	0	0	197	233	261	261	141	141	304	304	323	339	317	317	148	152	262	266
Eu0.008	P0	305	308	299	299	158	158	0	0	197	221	261	261	138	138	304	304	0	0	376	376	0	0	254	266
Eu0.009	P0	283	283	286	295	0	0	178	203	197	205	261	261	134	134	304	304	327	327	305	309	136	148	241	270
Eu0.010	P0	305	308	302	302	158	170	156	156	205	205	261	261	138	141	304	304	339	343	357	357	152	157	241	254
Eu0.101	P0	308	312	302	302	154	158	199	211	213	213	261	261	118	141	304	304	327	331	321	360	0	0	254	254
Eu0.102	P0	305	308	283	283	158	158	152	174	197	209	261	261	118	118	304	304	339	343	340	340	152	152	262	262
Eu0.104	P0	283	298	0	0	158	158	156	156	213	221	261	261	118	121	304	304	323	339	321	337	148	148	254	262
Eu0.105	P0	283	298	295	295	158	170	156	199	192	197	261	261	118	121	304	324	327	343	317	317	136	148	262	262
Eu0.106	P0	283	305	299	310	158	170	174	203	205	221	261	261	118	141	304	304	323	335	352	360	152	157	254	262
Eu0.107	P0	305	305	295	295	158	158	156	203	205	217	261	261	121	138	304	304	327	343	309	340	148	152	241	262
Eu0.108	P0	283	305	299	310	158	158	174	181	184	221	261	261	118	138	304	304	339	339	321	360	136	157	254	254
Eu0.109	P0	283	305	299	302	158	158	178	203	205	221	261	261	121	141	304	304	339	343	348	352	152	157	254	254
Eu0.110	P0	283	312	295	299	158	158	174	178	221	229	261	261	118	118	304	304	331	343	348	348	148	152	262	266
Eu0.111	P0	308	314	295	299	158	158	156	178	221	221	261	261	121	141	304	304	323	343	337	337	136	152	241	254
Eu0.112	P0	283	298	295	295	158	158	203	203	197	205	261	261	121	141	301	304	323	343	301	360	136	152	246	246
Eu0.113	P0	283	312	0	0	0	0	178	203	188	221	261	261	118	141	304	304	327	339	317	337	136	157	254	262
Eu0.114	P0	283	312	299	310	158	158	178	178	197	201	261	261	138	138	304	304	323	331	309	321	136	148	254	262
Eu0.115	P0	283	305	299	302	154	158	156	181	213	217	261	261	121	146	304	304	327	343	301	301	136	152	266	270
Eu0.116	P0	298	305	302	310	158	158	178	181	197	213	261	261	141	141	0	0	0	0	348	360	136	136	262	262
Eu0.117	P0	283	283	299	310	158	158	178	199	197	217	261	261	118	141	304	304	343	343	348	348	152	152	262	262
Eu0.118	P0	283	283	302	310	0	0	203	207	205	217	261	261	141	141	304	304	323	331	313	328	136	152	246	254
Eu0.119	P0	283	308	295	302	158	158	152	156	201	229	261	261	141	141	304	324	339	339	337	372	144	152	246	254
Eu0.120	P0	283	308	295	299	158	170	178	211	205	229	261	261	118	121	304	324	339	339	368	368	136	152	241	270
Eu0.121	P0	283	298	299	302	158	158	203	207	197	201	261	261	121	138	304	304	343	343	344	422	152	152	262	266
Eu1.101	P1	308	312	299	302	158	158	156	178	188	221	261	261	138	138	304	304	323	343	313	313	152	152	241	270
Eu1.102	P1	283	314	299	299	158	158	174	194	201	225	261	261	138	138	304	324	323	349	325	352	152	152	246	274
Eu1.103	P1	308	312	306	306	158	158	174	174	205	213	261	261	138	141	304	308	323	343	333	333	136	152	254	254
Eu1.104	P1	312	314	295	295	158	158	156	174	209	209	261	261	121	141	304	304	343	343	325	328	152	152	254	274
Eu1.105	P1	308	312	299	299	154	158	143	174	213	213	261	261	121	141	0	0	323	323	325	348	152	152	246	254
Eu1.106	P1	283	308	283	299	158	158	156	174	188	225	253	253	118	138	301	304	323	343	317	348	152	152	254	254
Eu1.107	P1	298	308	295	295	158	158	156	178	205	217	261	261	138	138	301	301	323	339	317	317	152	152	246	270
Eu1.108	P1	298	317	295	299	158	158	174	178	209	221	261	261	134	141	301	304	323	349	317	348	0	0	246	254
Eu1.109	P1	298	314	295	302	158	158	156	174	205	205	261	261	138	141	304	308	323	343	340	340	152	152	254	254
Eu1.110	P1	312	314	299	299	158	158	156	178	209	225	261	261	121	141	304	304	323	343	321	333	152	152	246	254
Eu1.111	P1	308	312	283	299	154	158	143	178	201	217	261	265	141	141	304	324	339	339	313	313	152	157	241	262
Eu1.112	P1	298	308	299	299	158	158	156	203	205	213	261	261	121	138	304	304	323	343	317	328	136	152	254	266
Eu1.113	P1	298	298	306	306	158	158	156	174	197	201	261	261	118	138	304	304	323	343	317	357	136	136	246	274
Eu1.114	P1	305	314	302	302	158	158	174	211	209	225	261	261	121	141	304	304	323	343	313	352	136	152	246	254
Eu1.115	P1	298	314	291	299	158	158	156	174	201	213	261	261	118	125	301	324	339	343	321	372	148	148	254	274
Eu1.116	P1	308	314	299	299	158	158	156	156	205	209	261	261	125	138	304	308	323	343	313	333	152	152	254	270
Eu1.117	P1	298	314	299	299	158	158	156	174	197	217	265	265	121	141	304	304	323	327	313	357	152	152	241	254
Eu1.118	P1	294	294	295	302	158	158	194	203	209	221	261	261	138	138	301	304	343	343	325	325	152	157	270	274
Eu1.119	P1	298	314	295	302	158	158	156	174	205	225	261	261	134	134	304	304	323	323	317	337	136	152	254	262
Eu1.120	P1	283	312	299	299	158	158	156	174	213	221	253	261	121	141	304	308	323	323	313	313	136	148	254	274
Eu1.121	P1	298	308	295	299	158	158	174	178	197	225	261	261	0	0	304	304	323	323	317	321	152	152	254	262
Eu1.122	P1	312	312	299	299	158	158	174	174	197	201	261	261	118	118	304	324	343	343	333	441	152	152	262	270
Eu1.123	P1	308	314	299	299	158	158	156	203	197	205	261	261	121	141	304	304	323	335	313	313	157	157	254	274
Eu1.124	P1	298	312	299	299	158	158	156	174	201	209	261	261	118	138	304	324	327	343	317	328	152	157	246	254
Eu1.125	P1	294	308	299	299	158	158	156	174	197	197	261	261	141	141	304	304	343	343	441	441	148	157	241	254
Eu1.126	P1	294	298	283	299	158	158	143	178	213	225	261	261	118	138	301	304	323	323	321	328	152	157	246	254
Eu1.127	P1	298	312	299	314	158	158	178	207	184	221	261	261	118	121	304	304	323	323	313	337	148	152	262	270
Eu1.128	P1	294	308	299	299	158	158	174	174	197	205	261	265	118	121	304	304	323	343	340	441	157	157	262	262
Eu1.129	P1	298	312	295	299	158	158	174	178	201	221	261	261	141	141	304	304	339	343	328	328	152	152	254	274
Eu1.130	P1	312	312	302	302	0	0	156	174	201	213	261	261	138	141	301	324	343	343	333	333	152	157	254	262
Eu1.131	P1	305	312	291	291	158	158	143	156	209	225	261	265	138	138	304	304	323	323	317	372	152	152	270	274
Eu3.001	P3	283	298	299	299	158	158	178	207	184	213	261	261	138	146	304	324	323	323	348	348	148	152	270	270
Eu3.002	P3	305	308	299	314	154	158	156	207	201	229	261	261	0	0	304	304	331	343	305	325	152	152	262	274
Eu3.003	P3	283	314	286	314	154	158	156	178	225	229	261	261	121	138	304	304	327	343	0	0	148	148	254	274
Eu3.004	P3	283	298	283	302	158	158	156	203	0	0	261	265	138	141	304	304	335	343	325	340	148	157	246	274
Eu3.005	P3	283	312	295	314	158	158	143	178	184	213	265	265	121	141	301	304	0	0	313	321	152	157	254	274
Eu3.006	P3	305	308	295	314	158	158	178	178	221	225	261	265	118	138	301	304	343	343	313	325	152	152	254	262
Eu3.007	P3	314	317	295	302	158	158	186	203	181	205	261	261	125	141	304	304	331	331	376	376	148	152	254	254
Eu3.008	P3	283	298	306	306	158	158	156	178	184	201	261	261	121	146	304	304	327	343	337	337	152	152	254	262
Eu3.009	P3	294	298	0	0	154	158	156	178	221	225	261	261	141	141	304	304	323	327	309	344	152	152	266	266
Eu3.010	P3	298	305	302	310	154	154	174	186	197	225	261	261	138	141	301	304	327	343	333	344	152	157	254	270
Eu3.011	P3	308	308	283	295	158	158	156	174	205	205	261	261	118	121	304	304	323	343	340	344	148	148	246	262
Eu3.012	P3	308	312	286	299	158	158	143	156	213	229	261	261	138	138	304	304	335	343	313	333	152	152	254	262
Eu3.013	P3	298	312	302	302	158	158	156	178	192	225	269	269	118	125	304	304	323	331	313	321	152	152	254	262
Eu3.014	P3	283	312	299	299	154	158	156	174	188	205	261	261	141	146	304	304	339	343	317	376	148	152	250	258
Eu3.016	P3	298	305	295	295	158	158	156	174	213	221	261	261	121	138	304	304	343	343	321	344	152	157	254	254
Eu3.017	P3	283	305	299	310	0	0	203	207	205	229	261	261	141	146	304	304	343	343	328	344	152	152	278	287
Eu3.018	P3	298	312	299	299	158	158	178	178	225	225	261	261	141	141	301	304	327	343	317	328	152	152	254	262
Eu3.019	P3	298	305	295	295	158	158	174	178	184	225	261	261	141	141	304	304	339	339	313	313	148	148	246	274
Eu3.020	P3	283	301	299	302	158	158	156	174	225	229	261	261	121	138	304	304	323	323	337	348	136	152	254	262
Eu3.021	P3	298	314	268	291	158	158	156	178	201	225	261	261	118	138	304	304	323	327	313	333	148	157	246	270
Eu3.022	P3	308	314	0	0	158	158	186	203	213	213	261	261	118	118	304	304	327	327	321	328	152	152	258	266
Eu3.023	P3	298	298	299	302	154	158	143	143	197	201	261	261	121	138	304	304	331	331	321	376	152	152	0	0
Eu3.024	P3	283	314	295	310	158	158	156	156	197	221	261	261	141	141	304	304	343	343	317	344	148	152	254	254
Eu3.025	P3	298	314	302	314	0	0	143	174	201	213	265	265	121	121	304	304	323	327	313	340	148	148	258	266
Eu3.026	P3	298	314	295	302	158	158	156	178	197	213	261	261	121	141	304	304	327	339	328	348	152	152	254	262
Eu3.027	P3	305	308	302	302	158	158	207	207	221	229	261	265	118	125	304	304	323	331	337	337	152	152	254	274
Eu3.028	P3	298	308	302	302	158	158	156	178	201	205	261	261	121	141	304	304	327	343	313	328	136	152	270	287
Eu3.029	P3	298	298	295	299	0	0	156	203	197	225	265	265	118	141	304	304	323	343	325	325	152	157	266	270
Eu3.030	P3	298	308	302	302	158	158	156	181	181	201	261	261	121	138	304	304	339	339	340	348	152	152	254	254
Eu3.031	P3	298	301	283	295	0	0	0	0	197	225	261	261	138	146	304	304	331	331	325	344	148	152	266	274
Eu4.001	P4	312	314	295	299	0	0	178	207	197	213	261	261	118	121	304	324	0	0	337	406	148	152	250	254
Eu4.002	P4	305	308	299	302	154	158	178	178	192	213	261	261	121	138	304	308	327	343	0	0	152	157	254	262
Eu4.003	P4	283	305	0	0	154	158	143	143	217	225	261	261	121	141	304	304	327	343	313	340	148	152	262	262
Eu4.004	P4	298	314	302	302	154	158	178	194	201	209	261	265	118	134	304	304	339	343	368	368	152	152	254	274
Eu4.005	P4	298	308	299	299	158	158	156	156	0	0	261	261	138	146	304	304	343	343	344	344	148	152	246	266
Eu4.006	P4	283	305	295	302	158	158	156	207	197	201	261	261	118	141	301	304	0	0	313	328	152	152	254	262
Eu4.007	P4	283	305	299	299	158	158	143	178	188	221	253	253	0	0	304	304	335	343	328	344	148	152	246	262
Eu4.008	P4	308	308	299	306	158	158	0	0	197	201	261	261	121	146	304	304	339	343	313	325	148	152	266	270
Eu4.009	P4	298	305	299	306	158	158	143	156	213	225	261	261	121	138	301	304	323	335	325	340	148	157	262	266
Eu4.010	P4	298	298	295	302	158	158	143	178	205	213	253	253	118	121	301	304	335	335	325	333	152	157	254	278
Eu4.011	P4	283	308	291	299	158	158	178	211	197	221	261	261	138	138	301	304	323	327	317	357	152	157	254	266
Eu4.012	P4	283	308	302	302	154	158	156	156	188	213	261	261	141	146	304	304	323	335	333	333	152	152	254	258
Eu4.013	P4	283	298	302	302	158	158	143	207	201	217	261	261	141	141	304	308	339	339	317	348	136	152	254	254
Eu4.014	P4	283	283	302	302	158	158	143	174	221	225	253	253	118	138	301	304	323	335	368	368	152	152	254	262
Eu4.015	P4	283	298	302	302	158	158	143	156	213	225	261	265	138	141	304	304	327	335	321	441	152	157	246	262
Eu4.016	P4	298	305	302	302	158	158	156	174	197	221	265	265	121	141	301	304	327	339	333	333	152	152	246	262
Eu4.017	P4	312	317	302	302	158	158	156	174	201	213	261	261	118	141	304	304	331	343	333	333	152	152	246	254
Eu4.018	P4	283	314	268	295	154	158	156	178	188	197	261	261	141	146	304	304	335	339	321	344	152	152	246	254
Eu4.019	P4	283	294	295	302	158	158	143	203	201	221	0	0	118	141	304	304	323	323	309	337	148	152	262	270
Eu4.020	P4	305	308	295	302	158	158	156	178	201	213	261	261	141	141	301	304	323	327	301	344	152	152	246	262
Eu4.021	P4	298	305	295	302	158	158	178	194	225	229	261	261	118	121	304	304	327	327	309	333	152	152	254	266
Eu4.022	P4	308	308	299	302	154	154	174	178	197	213	261	261	118	141	301	304	0	0	333	337	152	157	246	262
Eu4.023	P4	312	314	295	299	154	158	156	203	0	0	253	261	125	141	304	304	0	0	328	333	157	157	254	254
Eu4.024	P4	305	305	295	302	158	158	0	0	188	213	261	261	118	141	301	301	323	323	325	368	148	157	254	254
Eu4.025	P4	298	298	295	295	158	158	156	207	217	233	261	261	141	141	301	304	0	0	325	340	152	152	246	262
Eu4.026	P4	308	314	310	310	158	170	156	203	192	213	261	265	118	121	304	304	335	343	321	321	152	157	262	262
Eu4.027	P4	308	312	306	306	158	158	143	156	192	201	261	261	118	118	301	304	343	343	321	333	152	152	246	250
Eu4.028	P4	305	308	295	299	158	158	178	203	184	201	261	265	138	141	304	304	0	0	305	313	148	148	250	274
Eu4.030	P4	298	308	299	299	158	158	178	178	197	221	0	0	138	141	304	304	335	343	337	344	136	152	254	254
Eu4.031	P4	298	312	295	306	154	158	156	203	192	201	261	261	118	121	304	304	323	323	313	364	136	152	246	254
Eu11.101	P11	283	312	302	302	158	158	156	156	209	213	261	261	118	141	304	304	335	339	333	337	152	152	254	254
Eu11.102	P11	298	312	291	291	154	158	156	178	197	229	261	261	138	141	304	304	335	335	333	386	144	152	254	262
Eu11.103	P11	301	312	0	0	0	0	178	178	213	217	261	265	118	118	0	0	339	339	344	422	152	152	254	262
Eu11.104	P11	312	312	302	306	158	158	156	207	217	217	261	261	118	141	304	304	335	339	352	386	136	148	254	262
Eu11.105	P11	279	305	275	299	158	170	156	169	205	213	261	261	118	141	304	304	339	343	333	352	148	148	254	254
Eu11.106	P11	298	305	286	286	154	158	156	199	217	221	261	261	118	138	304	304	335	335	301	301	152	152	254	262
Eu11.107	P11	283	305	283	291	158	158	156	174	192	221	261	261	121	141	304	304	335	343	301	301	148	152	254	270
Eu11.108	P11	294	305	283	295	158	170	178	211	217	221	261	265	118	118	304	304	335	335	337	352	136	136	254	262
Eu11.109	P11	305	312	295	299	158	158	156	178	197	213	261	261	118	121	304	304	323	335	333	337	136	152	254	262
Eu11.110	P11	301	305	302	306	158	158	156	156	209	221	261	261	118	121	304	304	323	323	348	381	136	136	254	266
Eu11.111	P11	301	312	283	283	154	158	174	211	217	221	261	261	118	138	0	0	323	323	333	337	152	152	254	262
Eu11.112	P11	298	305	291	299	158	158	156	178	192	221	261	261	118	138	304	304	339	339	372	422	152	152	254	262
Eu11.114	P11	305	305	291	295	0	0	156	178	192	225	261	261	130	138	304	324	335	339	348	352	157	157	254	262
Eu11.115	P11	305	308	295	295	158	170	174	199	205	221	261	261	141	141	304	304	327	331	333	337	152	152	262	262
Eu11.116	P11	283	312	299	299	154	158	174	174	197	221	261	261	118	141	304	304	323	335	321	333	148	152	254	262
Eu11.117	P11	294	312	299	306	158	158	178	199	192	213	261	261	118	118	304	304	323	323	333	394	136	152	254	262
Eu11.118	P11	305	312	286	295	158	158	178	178	205	217	261	261	118	118	304	304	323	339	301	348	152	152	262	262
Eu11.119	P11	305	308	291	291	158	158	156	156	197	209	261	261	118	118	0	0	339	339	337	337	148	148	246	262
Eu11.120	P11	0	0	295	295	154	158	156	178	221	221	261	261	118	121	304	304	0	0	333	344	136	136	262	262
Eu11.121	P11	305	312	306	306	158	170	211	211	197	221	261	261	118	141	304	304	335	339	333	344	136	148	254	254
Eu11.122	P11	294	305	283	286	158	158	174	199	213	221	261	261	118	121	304	304	323	339	337	337	136	148	246	254
Eu11.123	P11	312	312	291	295	158	170	199	199	213	225	261	261	121	121	304	324	343	343	337	348	136	152	262	262
Eu11.124	P11	279	294	291	302	158	158	156	156	217	221	261	261	118	141	304	304	323	323	337	372	136	157	254	262
Eu11.125	P11	305	305	283	283	158	158	156	178	192	192	261	261	118	130	304	304	339	339	352	386	136	152	254	262
Eu11.126	P11	283	314	283	299	158	158	156	211	213	221	261	261	118	141	304	304	335	335	348	348	136	152	262	262
Eu11.127	P11	305	305	299	299	158	158	156	203	197	213	261	261	118	118	304	304	323	339	333	360	152	152	250	254
Eu11.128	P11	312	314	286	286	154	158	156	156	217	221	261	261	118	141	304	304	339	339	301	333	148	148	254	254
Eu11.130	P11	279	294	283	283	158	170	156	178	213	225	261	261	118	121	0	0	323	339	333	348	136	152	254	262
Eu11.131	P11	298	312	286	291	158	158	156	156	213	217	261	261	118	121	304	304	339	339	333	352	148	152	262	262
Eu52.001	P52	283	298	299	299	154	158	178	178	205	229	261	261	118	141	304	304	323	323	317	317	152	152	262	266
Eu52.002	P52	283	298	295	295	158	158	178	207	197	205	261	261	121	141	304	304	327	339	313	313	148	152	246	246
Eu52.003	P52	283	314	283	310	158	158	156	174	205	205	261	261	121	134	301	304	331	331	337	337	148	148	262	262
Eu52.004	P52	283	314	295	299	158	158	152	156	192	205	261	261	141	141	301	304	323	343	297	313	152	152	266	270
Eu52.005	P52	283	283	283	306	158	170	156	156	213	229	261	261	118	141	304	304	323	331	348	352	148	152	254	262
Eu52.006	P52	308	308	295	299	158	158	143	178	217	221	261	265	141	141	0	0	323	339	333	441	148	152	246	254
Eu52.007	P52	283	298	283	306	158	158	143	203	197	197	265	265	118	121	0	0	323	327	333	333	136	136	246	246
Eu52.008	P52	283	298	286	306	158	158	156	156	188	221	0	0	121	141	301	304	323	323	313	325	148	152	254	266
Eu52.009	P52	298	314	295	306	0	0	178	178	192	201	261	261	118	141	0	0	335	343	325	325	152	152	246	254
Eu52.010	P52	298	305	299	299	0	0	178	178	201	205	0	0	138	141	0	0	327	327	317	333	152	152	246	274
Eu52.011	P52	283	312	295	306	158	158	156	156	225	229	261	261	138	141	301	304	323	323	313	313	152	152	262	262
Eu52.012	P52	298	298	299	302	158	158	156	174	188	229	261	261	118	141	304	304	323	323	328	333	152	152	246	278
Eu52.013	P52	298	305	310	310	158	170	143	178	201	205	261	265	121	141	301	301	339	339	313	313	152	152	262	270
Eu52.015	P52	283	314	295	299	154	158	156	178	197	217	265	265	141	141	304	304	323	343	313	348	152	152	254	262
Eu52.016	P52	283	298	295	302	158	158	156	203	213	213	261	265	141	141	304	304	323	343	313	340	152	152	246	274
Eu52.017	P52	283	283	0	0	158	158	156	203	197	205	261	261	121	121	304	304	0	0	313	313	148	152	246	262
Eu52.019	P52	298	305	295	295	154	158	143	203	184	229	261	261	121	141	304	304	323	335	305	340	148	157	254	262
Eu52.020	P52	283	312	302	302	154	158	178	178	205	217	261	265	121	141	304	304	335	335	328	328	140	140	246	258
Eu52.021	P52	287	314	295	306	154	158	156	203	197	225	261	261	134	138	304	308	323	339	317	328	148	157	246	254
Eu52.022	P52	283	308	299	306	158	158	152	174	197	229	261	269	121	141	304	304	323	339	328	344	148	152	254	254
Eu52.023	P52	298	298	283	302	158	158	152	178	184	229	261	261	141	141	304	304	339	343	333	337	157	157	262	266
Eu52.024	P52	283	298	295	299	158	158	143	156	197	237	261	261	141	141	304	304	327	331	340	340	148	157	262	270
Eu52.025	P52	305	312	295	306	158	158	0	0	217	225	261	261	118	118	301	304	339	343	352	352	152	152	250	262
Eu52.026	P52	298	314	299	302	158	158	156	178	205	209	261	261	141	141	304	304	339	339	313	348	152	157	246	262
Eu52.027	P52	298	314	310	310	158	158	143	156	192	229	261	261	141	141	304	304	323	323	317	328	152	152	262	266
Eu52.028	P52	283	298	286	295	158	158	143	156	201	229	261	261	118	118	304	304	0	0	333	348	148	148	246	254
Eu52.029	P52	283	298	295	299	158	158	156	156	209	221	253	261	125	138	301	304	327	331	328	328	140	152	262	262
Eu52.030	P52	283	312	302	306	154	158	174	174	188	205	261	265	121	141	304	304	327	339	317	344	148	148	262	262
Eu52.031	P52	298	312	299	306	158	158	143	178	197	209	261	261	121	134	304	304	335	343	344	357	152	152	246	254
Eu58.101	P58	308	317	295	295	158	158	143	181	225	225	253	261	121	138	304	304	327	327	317	317	157	157	254	262
Eu58.102	P58	283	312	299	302	154	158	181	199	225	229	261	265	118	121	304	304	327	327	297	317	152	152	254	262
Eu58.103	P58	298	312	291	299	158	158	156	156	184	229	265	265	121	138	301	304	327	327	313	325	157	157	262	270
Eu58.104	P58	283	317	299	302	158	158	156	207	184	197	261	265	118	141	0	0	327	327	297	325	148	152	250	254
Eu58.106	P58	308	317	295	295	154	158	174	207	209	213	265	265	118	141	304	304	327	327	313	325	152	157	254	254
Eu58.107	P58	298	305	302	302	158	158	156	178	197	213	269	269	118	141	304	304	335	335	313	317	157	157	254	254
Eu58.108	P58	298	312	291	299	154	158	156	207	229	229	261	261	118	118	304	304	327	327	317	333	148	152	250	254
Eu58.109	P58	298	314	299	299	158	158	143	143	209	209	261	261	121	121	304	304	343	343	313	333	152	152	250	254
Eu58.111	P58	283	317	299	299	158	158	178	178	205	205	265	265	118	121	304	304	327	331	317	333	148	148	250	254
Eu58.112	P58	305	308	302	302	158	158	143	156	184	229	253	261	141	141	301	304	323	323	333	333	148	152	246	250
Eu58.113	P58	312	317	299	299	158	158	143	156	184	209	265	265	121	121	301	304	327	331	317	333	148	148	254	270
Eu58.114	P58	312	312	302	302	158	158	143	143	197	229	265	265	118	121	304	304	327	331	317	317	152	152	262	262
Eu58.115	P58	314	317	299	299	158	158	174	181	197	229	261	269	121	141	304	304	331	331	317	325	157	157	254	266
Eu58.116	P58	308	312	299	299	158	158	143	174	205	213	261	265	121	121	304	304	327	327	313	352	152	152	250	262
Eu58.117	P58	312	312	299	299	158	158	199	207	184	205	265	265	121	121	304	304	327	327	325	333	152	152	246	254
Eu58.118	P58	312	317	299	302	154	158	156	207	184	213	265	265	118	121	301	304	335	335	313	317	148	152	246	250
Eu58.120	P58	312	317	299	319	158	158	199	207	197	205	261	265	118	121	304	304	323	327	317	325	148	152	254	258
Eu58.121	P58	283	312	302	302	158	158	178	207	184	209	261	261	118	118	301	304	327	327	325	333	148	152	262	270
Eu58.122	P58	308	308	291	302	154	158	156	207	197	213	261	261	118	118	304	304	323	331	325	333	157	157	250	258
Eu58.123	P58	314	317	291	319	158	158	156	181	184	225	261	261	118	121	304	304	327	327	333	352	148	157	250	254
Eu58.124	P58	317	317	299	302	154	158	143	156	205	225	261	265	113	118	304	304	327	327	317	344	152	152	254	258
Eu58.125	P58	308	308	319	319	158	158	143	143	188	209	269	269	118	121	304	304	323	327	313	325	148	148	250	258
Eu58.126	P58	308	312	291	302	158	158	207	207	201	205	261	265	118	121	304	304	327	331	333	352	148	148	254	270
Eu58.127	P58	308	312	291	319	158	158	156	199	197	205	261	265	118	138	304	304	327	327	325	325	148	148	250	258
Eu58.128	P58	298	312	0	0	158	158	181	207	205	229	261	265	118	121	304	304	331	343	325	325	148	152	250	254
Eu58.129	P58	298	308	302	302	158	158	156	156	201	209	261	269	118	118	301	304	327	335	313	325	157	157	246	254
Eu58.130	P58	312	317	299	302	158	158	156	174	197	229	261	265	118	118	301	304	323	327	313	352	148	148	258	262
Eu68.001	P68	0	0	299	299	154	158	156	178	192	197	261	261	125	141	304	304	327	327	313	333	148	148	254	262
Eu68.002	P68	305	314	295	295	154	154	156	178	205	213	261	261	118	138	304	304	343	343	337	340	152	152	270	274
Eu68.003	P68	283	305	295	299	154	158	152	152	213	221	253	253	141	146	301	304	323	327	313	333	148	152	254	274
Eu68.004	P68	0	0	299	302	158	158	143	178	197	197	0	0	118	118	304	304	335	335	321	328	152	152	246	254
Eu68.005	P68	312	312	299	302	154	158	156	178	197	217	0	0	118	121	304	304	323	323	337	344	152	152	254	262
Eu68.006	P68	283	298	295	306	158	158	178	203	197	217	0	0	121	121	304	304	323	343	313	317	152	152	262	274
Eu68.007	P68	0	0	295	299	154	158	156	207	213	221	0	0	141	146	304	304	339	343	328	337	152	152	262	266
Eu68.008	P68	0	0	299	299	158	158	143	156	197	221	261	261	118	141	301	304	323	339	328	348	136	136	254	254
Eu68.009	P68	283	312	286	295	158	158	143	178	184	184	0	0	121	121	304	304	335	339	317	317	152	152	254	254
Eu68.010	P68	298	298	286	291	158	158	143	143	197	197	261	265	141	141	304	304	335	343	0	0	152	152	246	246
Eu68.011	P68	312	314	286	299	158	158	0	0	201	205	253	269	118	141	304	304	323	323	317	325	152	157	246	254
Eu68.012	P68	298	308	286	310	158	158	178	178	197	197	261	265	141	141	304	304	327	339	333	333	152	157	246	254
Eu68.013	P68	305	308	283	286	158	158	174	186	192	213	261	261	118	141	304	304	323	339	337	337	152	152	246	246
Eu68.014	P68	283	308	299	299	154	158	143	207	184	213	253	253	146	146	304	304	323	343	372	372	148	152	254	254
Eu68.015	P68	283	308	283	299	158	158	0	0	197	201	261	265	138	141	301	304	339	343	333	333	152	157	246	246
Eu68.016	P68	298	314	295	295	154	158	0	0	205	225	261	261	141	141	304	304	343	343	305	313	148	148	266	274
Eu68.017	P68	298	308	299	302	158	158	156	174	205	217	261	265	118	141	304	308	327	343	317	333	148	148	250	262
Eu68.018	P68	308	312	299	299	154	158	156	178	184	205	265	265	121	121	304	304	323	323	313	344	152	157	254	254
Eu68.019	P68	305	312	302	302	158	158	156	156	197	209	253	261	118	141	304	304	323	335	313	313	148	148	254	262
Eu68.020	P68	298	312	310	310	154	158	178	186	205	217	261	261	141	141	304	308	335	339	313	313	152	152	254	262
Eu68.021	P68	298	308	295	302	158	158	169	207	197	213	261	265	118	121	304	304	323	323	321	321	152	152	246	266
Eu68.022	P68	283	312	291	295	154	158	156	156	201	221	261	265	118	141	301	304	0	0	313	357	136	148	262	270
Eu68.023	P68	314	317	283	295	158	158	178	203	197	201	261	269	118	141	301	304	323	335	333	344	152	157	246	254
Eu68.024	P68	279	305	291	306	158	158	156	156	221	221	261	261	118	138	304	304	323	323	313	328	152	152	246	246
Eu68.025	P68	298	305	306	306	154	158	156	203	184	205	261	261	118	121	0	0	323	327	328	337	152	152	246	266
Eu68.026	P68	305	312	295	302	158	170	143	207	0	0	261	261	118	118	304	324	339	343	313	325	148	157	246	254
Eu68.027	P68	298	298	286	286	158	158	178	203	197	229	261	261	121	141	304	304	323	339	333	337	148	148	262	274
Eu68.028	P68	294	298	0	0	154	158	156	156	201	217	261	261	118	118	304	304	323	339	0	0	152	152	246	254
Eu68.029	P68	305	305	299	299	158	158	207	207	213	217	253	261	141	141	301	304	327	339	305	305	152	152	254	258
Eu68.030	P68	298	312	286	299	154	158	143	156	197	217	261	261	118	121	301	304	343	343	340	344	152	152	254	254
Eu68.031	P68	283	312	291	299	158	158	156	156	188	197	261	261	121	141	301	304	323	327	313	337	152	157	258	262
EuSK.001	PSK	287	301	291	314	158	170	186	203	217	217	261	261	121	121	304	304	323	343	321	364	152	152	254	270
EuSK.002	PSK	283	301	302	310	158	170	169	169	201	225	261	261	141	141	304	304	323	349	333	333	136	148	254	254
EuSK.003	PSK	283	301	291	291	154	158	156	156	197	201	261	261	118	141	301	304	323	327	340	344	136	136	254	270
EuSK.004	PSK	283	301	291	310	154	158	156	178	197	201	0	0	121	121	301	304	323	339	333	364	152	152	254	258
EuSK.005	PSK	283	287	291	302	154	170	156	156	217	225	261	261	141	141	0	0	323	327	333	364	152	152	254	270
EuSK.007	PSK	283	301	291	302	154	170	156	178	201	217	261	261	138	138	304	304	323	339	313	333	136	152	254	258
EuSK.008	PSK	283	301	295	295	154	170	156	174	201	217	265	265	138	141	304	304	323	323	344	344	136	152	254	254
EuSK.009	PSK	283	283	291	314	158	158	156	156	197	201	261	261	121	138	301	301	339	343	333	337	136	152	254	258
EuSK.010	PSK	283	287	291	302	158	158	156	174	201	225	265	265	121	141	301	304	323	349	337	364	152	152	254	270
EuSK.011	PSK	283	301	302	310	158	170	156	203	197	201	261	261	125	141	304	304	323	327	337	344	152	152	254	254
EuSK.012	PSK	287	301	291	291	158	158	174	203	201	201	261	261	141	141	301	304	323	349	313	333	152	152	254	254
EuSK.013	PSK	283	301	295	295	154	158	174	211	197	201	261	261	125	138	301	304	323	343	344	344	136	152	254	258
EuSK.014	PSK	283	287	291	310	154	158	156	156	217	225	261	261	125	141	304	304	323	323	337	344	136	152	254	258
EuSK.015	PSK	283	301	291	310	154	158	156	174	197	225	261	261	141	141	304	304	323	323	340	364	152	152	254	254
EuSK.016	PSK	301	301	295	310	158	158	156	178	192	201	261	261	121	141	301	304	0	0	337	344	152	152	254	258
EuSK.017	PSK	283	301	291	302	158	170	156	178	201	225	261	261	125	141	301	301	323	323	313	337	152	152	258	258
EuSK.019	PSK	283	312	302	314	158	158	156	203	225	225	261	261	141	141	304	304	323	327	333	344	136	136	254	258
EuSK.020	PSK	301	301	291	319	158	158	194	203	192	201	261	261	121	121	301	304	323	349	337	337	152	152	254	254
EuSK.021	PSK	283	283	291	314	158	170	178	178	197	197	261	261	141	141	301	304	339	349	344	364	136	152	254	258
EuSK.022	PSK	283	283	291	302	158	158	156	203	197	201	261	261	125	141	304	304	327	339	333	340	136	136	270	270
EuSK.023	PSK	283	301	295	302	154	158	156	186	197	225	261	261	138	138	301	304	339	339	344	364	152	152	254	258
EuSK.024	PSK	283	298	295	302	158	158	156	169	201	217	261	265	141	141	304	304	327	339	313	313	152	152	254	254
EuSK.025	PSK	287	301	291	302	158	158	156	186	197	201	261	261	0	0	304	304	323	323	313	313	136	136	254	258
EuSK.026	PSK	283	287	291	291	158	158	174	203	197	217	261	261	138	141	301	304	323	323	337	364	152	152	270	270
EuSK.027	PSK	283	287	291	291	158	158	174	203	197	225	261	261	138	138	301	304	327	343	337	344	152	152	258	270
EuSK.029	PSK	283	287	291	291	154	158	156	156	197	197	261	261	118	141	301	304	323	327	337	340	152	152	270	270
EuSK.030	PSK	301	312	302	302	158	158	156	178	197	217	265	265	138	141	304	304	323	343	344	344	136	152	258	270
EuSK.031	PSK	301	312	291	302	158	170	156	156	197	201	261	261	141	141	301	304	323	327	313	337	152	152	254	270

## Sheet: SL Frogs without sibs
11	246	10	31	24	20	28	19	29	27	25	25	18	1	246
Southern leopard frog genotypes without full siblings			P01	P02	P03	P27	P41	P46	P53	P55	P96	Psk		Region 1
Sample	Pop	Rasp03		Rasp07		Rasp09		Rasp10		Rasp13		Rasp17		Rasp37		Rasp45		Rasp50		Rasp53		Rasp55
Li1.001	P1	304	304	299	305	340	344	188	216	190	215	261	265	229	229	186	209	433	445	286	299	152	197
Li1.101	P1	307	324	296	299	328	336	192	204	195	215	253	274	233	279	178	178	469	469	299	299	160	168
Li1.102	P1	310	318	290	296	336	364	180	204	199	199	250	265	267	293	178	178	449	461	299	299	168	173
Li1.103	P1	307	315	296	302	332	340	168	208	199	199	233	261	249	269	182	201	454	458	286	295	168	173
Li1.104	P1	291	301	296	296	332	344	200	212	195	195	261	269	262	273	174	178	441	449	291	307	173	173
Li1.105	P1	310	310	296	302	340	344	200	200	190	195	250	278	249	281	178	178	441	449	270	291	168	218
Li1.106	P1	294	310	290	296	344	360	200	212	199	203	261	265	257	257	170	193	433	437	266	286	168	168
Li1.107	P1	301	310	296	299	340	344	168	192	195	215	250	261	237	273	159	167	449	449	295	307	193	193
Li1.108	P1	298	313	296	302	320	348	172	204	190	190	257	261	237	281	213	217	441	454	291	315	164	168
Li1.109	P1	304	315	296	299	336	352	200	208	190	195	257	265	262	287	174	186	437	437	299	299	168	173
Li1.110	P1	294	294	296	302	336	348	192	192	190	195	265	285	262	277	182	182	441	449	286	291	173	173
Li1.111	P1	291	310	296	296	340	344	204	208	195	195	253	253	253	277	167	167	437	445	295	303	173	173
Li1.112	P1	307	307	290	302	328	344	172	204	195	195	274	274	241	249	182	182	441	449	286	299	157	168
Li1.113	P1	291	307	296	296	336	340	200	208	199	199	265	274	257	262	167	189	437	473	299	307	160	168
Li1.114	P1	313	315	296	296	344	356	196	204	195	195	253	257	0	0	0	0	441	445	270	291	193	226
Li1.115	P1	310	318	296	299	324	340	200	204	215	215	250	265	262	281	178	186	445	454	299	299	173	214
Li1.116	P1	294	304	296	302	348	360	204	212	199	199	274	274	262	275	178	178	437	445	299	299	0	0
Li1.117	P1	283	310	0	0	348	352	152	168	195	195	250	269	257	257	197	201	441	445	0	0	168	168
Li1.118	P1	304	304	302	305	320	320	168	184	195	203	269	278	245	262	178	193	433	449	315	319	168	193
Li1.119	P1	315	321	290	302	316	356	184	200	190	195	265	265	229	262	170	174	421	445	307	307	164	168
Li1.120	P1	304	307	296	296	336	364	196	200	195	199	269	281	267	275	167	186	433	477	282	295	168	189
Li1.121	P1	294	324	296	296	344	344	184	204	190	190	257	261	275	275	186	186	445	449	295	311	214	229
Li1.122	P1	291	324	296	302	316	340	168	184	190	190	257	265	253	281	189	205	445	445	274	315	0	0
Li1.123	P1	313	313	294	296	344	360	204	208	195	195	253	257	249	300	174	174	437	449	0	0	173	237
Li1.124	P1	301	315	296	296	344	360	204	208	195	203	250	257	249	257	163	221	437	449	295	295	0	0
Li1.125	P1	301	313	296	296	340	356	180	200	195	195	261	261	237	269	178	178	445	445	303	319	168	177
Li1.126	P1	301	307	296	296	336	348	192	208	195	195	261	261	269	277	159	159	421	441	282	299	160	160
Li1.127	P1	307	315	296	299	344	356	196	216	190	207	261	290	212	262	221	221	426	437	291	291	160	173
Li1.128	P1	310	310	296	305	324	356	188	208	195	195	253	265	277	277	167	167	445	458	295	295	168	168
Li1.129	P1	291	321	296	299	324	352	152	200	195	215	253	269	289	289	174	182	445	445	291	311	226	226
Li1.131	P1	294	315	296	296	320	324	204	216	195	199	261	265	229	281	182	186	449	454	295	303	168	214
Li2.001	P2	307	310	296	299	312	348	180	180	195	215	250	253	275	295	189	209	449	449	299	303	160	168
Li2.101	P2	298	307	296	296	320	368	184	204	190	195	253	269	245	257	182	182	445	445	286	295	226	242
Li2.102	P2	301	313	296	296	344	360	192	212	199	199	265	269	262	262	167	201	458	458	270	319	168	168
Li2.103	P2	291	294	296	302	332	348	192	204	195	199	265	274	273	281	163	163	454	458	295	303	160	173
Li2.104	P2	298	301	299	302	340	340	184	192	195	215	253	261	233	253	178	178	445	445	295	299	168	173
Li2.105	P2	304	307	299	302	348	356	176	184	195	215	261	274	257	281	182	182	441	458	291	291	189	189
Li2.106	P2	298	301	296	302	344	348	184	212	190	190	261	265	262	281	178	193	445	449	295	307	173	222
Li2.108	P2	291	324	296	305	324	324	200	200	190	195	257	269	241	285	174	186	449	449	299	307	160	160
Li2.109	P2	294	318	290	302	328	348	184	212	199	199	261	265	249	273	170	170	449	454	274	319	205	205
Li2.111	P2	304	310	296	296	320	328	172	188	195	195	250	265	241	281	189	193	0	0	291	303	160	168
Li2.112	P2	291	313	296	299	328	352	168	168	195	215	261	269	237	262	193	197	445	445	274	335	164	222
Li2.116	P2	291	324	302	305	324	332	200	204	195	195	257	278	237	241	167	174	437	437	307	315	168	168
Li2.117	P2	298	310	296	296	324	360	200	204	190	199	253	278	257	281	189	193	445	449	282	282	168	173
Li2.118	P2	294	307	296	299	340	348	196	204	195	215	269	274	229	262	170	182	433	454	295	311	168	168
Li2.119	P2	294	307	296	296	304	344	192	204	0	0	253	257	253	277	174	182	449	449	266	266	160	173
Li2.120	P2	304	310	296	296	324	360	196	200	195	199	253	253	257	257	189	209	437	449	286	286	168	173
Li2.121	P2	291	301	296	302	328	332	180	212	0	0	257	269	233	233	186	186	445	449	286	307	168	197
Li2.122	P2	318	328	296	302	336	344	180	192	190	199	269	274	237	237	178	178	437	458	286	295	226	226
Li2.124	P2	304	310	296	299	344	356	200	204	195	211	257	265	237	253	178	182	445	445	299	319	173	209
Li2.125	P2	294	310	296	296	340	364	188	192	190	199	250	257	262	267	174	189	441	458	266	295	168	173
Li2.126	P2	304	321	290	296	324	336	204	204	195	195	257	265	249	253	174	174	449	449	303	303	160	173
Li2.128	P2	315	315	296	296	332	344	180	196	199	203	257	261	237	262	167	189	437	437	295	299	168	168
Li2.129	P2	310	315	296	299	324	356	184	196	199	215	269	285	269	277	182	186	458	461	303	307	168	214
Li2.131	P2	294	315	302	302	340	352	192	196	195	195	250	269	262	271	170	182	458	458	0	0	168	218
Li3.001	P3	291	291	296	296	332	352	168	168	190	190	265	265	271	275	178	193	449	463	295	299	168	168
Li3.003	P3	291	304	287	302	332	348	192	200	195	199	265	274	237	241	193	205	441	441	286	307	168	168
Li3.005	P3	291	291	296	296	344	352	176	212	190	190	233	233	262	281	197	197	441	445	291	303	160	168
Li3.009	P3	301	313	290	296	340	348	180	212	199	199	265	274	233	271	167	193	449	454	270	295	160	160
Li3.011	P3	301	313	296	305	348	352	180	212	195	195	265	274	262	271	193	193	441	454	270	295	160	168
Li3.015	P3	298	321	287	299	340	344	200	204	195	195	233	281	241	267	163	205	449	449	286	315	168	168
Li3.101	P3	291	294	296	299	336	340	176	196	195	195	261	261	269	269	174	174	461	461	282	303	164	168
Li3.102	P3	315	318	0	0	340	344	200	224	195	215	265	274	257	257	186	197	449	458	299	319	168	168
Li3.104	P3	301	307	296	299	336	352	152	188	195	199	269	269	257	257	182	193	441	449	0	0	160	168
Li3.105	P3	291	294	296	302	328	332	184	208	195	195	261	269	249	273	193	197	433	454	299	331	164	168
Li3.106	P3	291	294	296	299	324	340	168	192	199	215	261	285	241	253	167	189	0	0	295	295	168	168
Li3.107	P3	294	294	296	296	324	356	168	172	190	190	257	261	237	269	182	182	449	461	282	303	164	168
Li3.108	P3	294	294	296	299	336	356	172	176	195	195	257	261	269	269	182	182	461	461	270	303	160	160
Li3.109	P3	291	307	299	302	324	356	188	208	190	215	261	278	271	281	193	205	441	445	295	311	168	237
Li3.111	P3	291	291	296	296	320	340	168	188	195	195	246	246	237	265	167	186	449	449	286	323	168	168
Li3.112	P3	0	0	296	296	340	344	200	204	195	195	253	265	237	262	174	209	449	454	315	315	173	237
Li3.113	P3	301	315	296	296	332	336	168	196	190	195	242	257	267	267	163	170	437	441	291	299	226	226
Li3.114	P3	294	304	296	296	328	344	200	204	195	199	0	0	0	0	159	182	437	445	0	0	205	205
Li3.116	P3	307	313	296	302	336	340	192	196	190	190	246	278	241	257	182	186	445	449	0	0	173	173
Li3.117	P3	291	321	296	296	328	336	200	212	190	199	265	274	241	241	186	186	445	458	0	0	173	201
Li27.001	P27	301	301	296	302	328	348	196	204	195	195	250	269	253	262	189	189	441	445	295	307	177	177
Li27.002	P27	289	301	296	299	320	328	196	220	0	0	261	285	267	267	189	189	430	445	303	303	193	193
Li27.003	P27	304	310	302	302	320	352	188	188	195	199	257	269	249	277	182	201	445	449	295	295	218	218
Li27.004	P27	298	315	296	296	332	340	200	208	195	195	253	265	237	267	167	170	445	454	270	282	164	209
Li27.006	P27	310	318	296	299	332	352	192	204	199	199	257	257	0	0	170	170	441	449	282	303	168	168
Li27.008	P27	315	315	296	305	344	348	176	196	199	199	261	269	233	237	186	201	481	481	299	303	0	0
Li27.009	P27	294	318	296	302	332	348	196	200	203	203	257	269	245	285	163	193	426	445	270	291	168	177
Li27.010	P27	294	307	296	305	332	344	204	204	190	190	253	269	267	267	182	205	441	473	282	307	168	222
Li27.011	P27	304	304	296	308	336	344	184	188	195	195	250	257	0	0	170	170	445	458	266	311	222	222
Li27.012	P27	318	321	299	302	348	356	192	192	0	0	250	265	253	257	167	167	437	437	315	315	193	193
Li27.013	P27	298	301	296	296	340	340	204	204	190	199	253	261	257	267	167	178	437	445	299	307	173	218
Li27.014	P27	301	313	302	305	344	360	152	152	195	195	274	274	277	281	178	178	441	449	0	0	168	193
Li27.015	P27	291	310	296	296	340	348	184	204	195	195	253	274	262	275	189	189	445	445	295	307	157	214
Li27.101	P27	307	321	296	296	340	340	196	200	195	195	253	261	229	269	163	186	449	449	299	315	0	0
Li27.102	P27	313	324	296	299	332	344	180	188	190	215	274	274	257	281	167	186	433	433	266	307	160	168
Li27.103	P27	301	313	296	302	324	336	184	188	199	199	265	274	275	275	167	170	441	449	286	303	160	160
Li27.104	P27	298	321	296	296	344	344	176	196	195	195	246	250	233	279	167	182	445	454	299	303	164	168
Li27.105	P27	298	301	296	296	332	340	172	204	190	195	274	274	285	295	178	186	426	449	295	299	160	168
Li27.106	P27	301	301	296	305	332	344	184	204	195	195	265	269	275	281	182	213	433	449	295	295	168	168
Li27.107	P27	307	310	290	296	336	356	184	208	195	195	253	257	281	281	163	163	449	449	295	303	160	160
Li27.108	P27	294	301	296	299	332	352	176	200	190	215	257	257	237	283	182	189	449	454	291	307	209	237
Li27.109	P27	291	291	296	296	320	340	172	200	195	199	0	0	237	257	174	182	445	449	0	0	168	168
Li27.110	P27	313	313	296	299	344	344	200	204	190	215	261	274	237	269	167	167	421	445	274	307	0	0
Li27.111	P27	310	315	296	296	328	344	168	196	195	195	253	257	275	281	186	186	445	449	266	266	193	193
Li27.112	P27	291	298	296	299	324	364	200	204	190	215	246	274	253	265	167	178	445	454	286	295	160	168
Li27.113	P27	294	307	296	302	328	340	200	200	195	203	261	261	275	279	167	167	433	449	266	282	160	160
Li27.114	P27	294	310	296	299	324	348	208	208	199	211	269	269	267	277	174	186	445	449	270	307	168	168
Li27.115	P27	313	321	296	296	324	344	164	196	195	195	253	261	262	281	193	201	437	449	266	286	168	226
Li41.001	P41	313	313	296	296	328	336	184	196	190	195	265	269	249	275	186	197	437	449	279	307	157	229
Li41.003	P41	294	304	296	296	340	356	196	204	195	195	257	261	245	262	182	186	433	445	291	295	160	168
Li41.004	P41	294	294	296	305	324	360	168	204	195	195	261	269	245	249	167	205	454	458	286	286	168	173
Li41.007	P41	291	301	296	296	320	348	196	208	195	199	250	274	267	269	167	186	433	449	295	307	160	168
Li41.008	P41	291	298	296	302	328	340	172	212	190	195	253	261	262	269	0	0	437	461	0	0	168	173
Li41.009	P41	304	318	296	296	340	352	204	204	203	203	261	265	289	289	189	201	433	454	303	319	0	0
Li41.012	P41	291	301	296	299	348	368	196	196	199	199	261	261	281	295	174	178	449	449	295	307	168	173
Li41.014	P41	291	304	290	296	348	352	200	208	195	199	261	278	267	267	201	201	441	449	307	307	168	168
Li41.015	P41	291	301	296	296	336	344	192	196	190	195	250	265	281	281	170	221	0	0	295	319	160	209
Li41.016	P41	298	313	296	305	352	360	204	204	195	195	253	265	249	271	167	186	445	458	286	307	168	173
Li41.017	P41	0	0	0	0	0	0	0	0	195	195	0	0	0	0	189	189	421	445	0	0	0	0
Li41.018	P41	298	301	296	296	340	340	196	208	190	203	265	278	222	285	182	182	449	449	291	315	173	173
Li41.019	P41	301	301	296	299	344	364	152	208	195	215	253	261	245	257	163	167	445	489	307	323	168	168
Li41.020	P41	301	301	296	299	324	344	192	200	207	207	250	253	265	269	163	221	449	454	270	295	160	209
Li41.024	P41	301	304	296	296	340	344	200	208	195	195	250	253	212	265	178	221	445	454	299	299	173	173
Li41.025	P41	304	304	296	302	348	360	180	196	190	195	265	269	257	269	0	0	421	421	270	299	168	168
Li41.026	P41	283	307	296	296	332	360	188	204	195	195	257	265	241	249	167	178	441	445	295	295	168	214
Li41.028	P41	304	304	296	302	348	360	168	180	0	0	265	269	257	300	182	213	421	421	303	303	173	201
Li41.030	P41	291	291	296	302	348	368	196	208	190	190	265	269	269	285	182	182	426	426	303	303	173	173
Li46.001	P46	294	307	296	302	336	348	180	204	195	195	274	274	262	269	178	178	441	473	0	0	168	168
Li46.002	P46	294	307	296	296	348	348	204	208	195	195	274	274	229	262	178	186	473	473	270	315	164	197
Li46.003	P46	301	315	296	299	336	344	172	192	195	215	257	274	257	262	193	193	441	469	274	274	168	173
Li46.006	P46	301	310	299	302	348	352	180	204	195	215	257	261	262	281	170	189	449	473	303	315	164	168
Li46.101	P46	313	324	296	296	328	356	164	164	190	195	246	261	267	285	163	228	441	449	299	327	157	160
Li46.102	P46	315	315	296	296	356	368	164	176	199	199	261	269	233	262	170	174	433	454	295	307	168	173
Li46.103	P46	315	315	299	302	348	356	184	200	199	215	233	274	265	279	201	209	454	454	266	289	160	164
Li46.104	P46	0	0	0	0	0	0	208	208	195	203	0	0	262	262	170	189	437	437	0	0	173	173
Li46.105	P46	294	307	296	302	340	356	184	192	195	195	274	285	253	253	170	209	430	445	282	303	168	168
Li46.106	P46	301	304	296	296	304	348	192	212	195	195	233	257	265	271	163	209	445	445	270	289	160	164
Li46.107	P46	310	310	296	296	332	356	152	208	195	195	265	274	237	237	167	167	458	458	274	291	193	222
Li46.108	P46	298	321	296	296	336	344	200	204	199	199	265	265	0	0	163	193	445	469	315	315	0	0
Li46.109	P46	291	315	299	302	332	344	204	208	199	215	261	265	253	275	174	186	445	445	291	315	160	226
Li46.110	P46	301	304	296	299	328	332	196	204	195	215	250	265	233	233	170	201	449	458	295	307	193	193
Li46.111	P46	291	310	302	302	324	356	180	192	190	203	261	290	245	267	170	170	437	437	295	307	160	168
Li46.112	P46	291	315	296	296	336	340	188	204	199	199	253	269	283	289	182	193	433	433	295	299	168	237
Li46.113	P46	304	313	296	296	304	336	168	184	195	195	261	261	237	269	170	193	445	454	299	311	160	177
Li46.114	P46	304	310	296	296	336	344	184	208	195	199	269	290	237	262	182	193	445	445	299	311	168	222
Li46.115	P46	0	0	0	0	0	0	0	0	190	199	0	0	262	262	193	193	458	469	0	0	168	168
Li46.116	P46	289	291	296	296	332	348	196	200	215	215	257	265	233	271	189	197	437	449	0	0	168	168
Li46.117	P46	304	313	296	302	324	356	168	172	195	203	246	274	281	281	189	217	437	449	291	295	168	173
Li46.118	P46	313	324	296	296	332	336	196	200	199	199	274	278	281	281	170	182	0	0	295	303	160	168
Li46.119	P46	313	339	296	296	332	332	196	200	195	195	261	265	237	285	205	205	441	493	266	291	193	193
Li46.120	P46	301	313	296	299	344	348	208	212	195	215	253	269	237	273	170	170	441	441	274	299	177	177
Li46.122	P46	291	291	296	296	340	356	164	184	0	0	237	269	267	269	174	197	445	449	0	0	160	168
Li46.123	P46	301	324	296	302	332	344	188	196	195	195	250	274	249	281	193	193	437	437	270	319	168	177
Li46.124	P46	304	313	296	296	336	336	184	208	190	195	250	253	212	212	182	189	437	445	282	282	168	173
Li46.125	P46	310	313	296	296	348	352	196	200	195	203	250	269	283	285	170	213	441	445	282	286	193	193
Li46.126	P46	291	318	296	296	332	352	180	212	195	195	265	265	257	262	193	193	437	449	270	291	160	168
Li53.001	P53	291	324	296	302	336	336	196	208	195	203	269	274	212	245	174	193	441	445	295	307	181	185
Li53.002	P53	310	318	0	0	0	0	204	208	195	207	265	285	212	212	174	178	441	454	307	307	0	0
Li53.003	P53	310	324	296	299	332	336	180	208	203	215	0	0	257	262	174	193	433	433	270	270	173	177
Li53.004	P53	304	304	296	296	324	336	196	212	195	195	257	261	249	262	178	178	449	458	311	315	164	168
Li53.005	P53	313	328	299	302	332	336	180	192	203	203	265	274	233	249	186	186	445	461	279	286	160	173
Li53.006	P53	304	313	296	296	324	348	196	200	195	199	250	261	229	283	167	167	445	449	295	295	177	177
Li53.008	P53	294	304	296	302	332	340	180	192	199	199	265	265	233	233	163	174	449	454	274	311	0	0
Li53.010	P53	307	315	290	296	336	348	164	196	203	203	253	274	262	267	167	167	441	441	286	299	160	160
Li53.011	P53	301	301	0	0	336	348	196	196	195	195	250	274	249	283	170	197	445	445	286	286	168	173
Li53.012	P53	291	318	0	0	344	344	204	208	195	203	265	269	262	281	174	178	454	454	266	266	168	173
Li53.013	P53	291	321	296	302	336	352	196	204	195	195	261	265	245	245	170	193	445	454	270	303	160	168
Li53.015	P53	304	324	296	302	332	348	180	196	0	0	250	265	241	275	189	189	445	449	311	311	168	173
Li53.016	P53	291	318	296	299	328	336	196	196	195	215	261	265	245	249	193	193	441	445	270	295	168	168
Li53.017	P53	291	291	296	299	328	336	192	196	215	215	253	261	245	262	182	193	441	445	286	295	160	177
Li53.019	P53	324	324	296	302	328	336	196	196	195	195	253	274	245	249	193	193	437	445	286	295	160	160
Li53.1001	P53	304	321	296	296	336	356	196	208	195	195	250	257	249	249	167	170	445	458	315	327	168	173
Li53.1002	P53	318	328	299	302	340	356	208	212	203	215	261	265	285	295	167	167	441	445	279	295	173	214
Li53.1003	P53	298	310	296	296	328	352	184	208	199	199	261	269	0	0	167	167	441	449	266	291	168	173
Li53.1004	P53	294	304	296	302	324	352	204	208	190	195	257	261	257	257	182	182	473	473	286	307	160	160
Li53.1005	P53	304	304	296	299	332	356	200	208	0	0	261	269	229	295	174	174	433	441	286	303	168	168
Li53.1006	P53	291	318	296	299	332	356	180	208	215	215	0	0	257	295	186	186	0	0	0	0	160	160
Li53.1007	P53	291	291	296	302	332	348	180	216	195	195	265	269	233	257	167	174	433	445	295	299	160	237
Li53.1008	P53	303	307	296	299	324	356	180	208	203	215	261	269	273	295	193	193	433	441	266	315	226	226
Li53.1009	P53	291	304	296	302	336	364	180	208	199	199	261	265	233	279	182	182	433	445	295	303	168	168
Li53.1010	P53	291	304	296	302	332	352	192	196	203	203	0	0	0	0	186	186	0	0	0	0	0	0
Li53.1011	P53	304	321	296	299	336	344	188	208	215	215	265	269	262	283	170	170	0	0	299	311	168	222
Li53.1012	P53	304	304	296	299	344	356	208	208	195	215	261	269	295	295	174	174	433	441	299	303	222	222
Li55.006	P55	310	310	302	305	332	336	200	200	190	190	242	269	237	275	182	189	449	449	270	299	168	173
Li55.009	P55	310	310	299	302	324	332	200	200	190	199	242	257	237	275	174	217	449	449	270	299	160	168
Li55.010	P55	291	310	302	305	324	364	200	212	190	190	230	230	237	283	174	189	433	449	270	299	168	173
Li55.014	P55	289	313	296	296	356	364	184	200	199	203	261	269	275	303	178	221	437	445	295	311	157	164
Li55.101	P55	321	331	296	296	340	348	204	212	190	195	253	261	241	267	170	170	445	449	303	319	160	189
Li55.102	P55	291	307	296	305	340	344	196	200	195	199	261	261	212	212	193	209	0	0	0	0	0	0
Li55.103	P55	291	321	290	296	332	344	192	196	0	0	261	265	253	293	0	0	445	473	307	311	157	173
Li55.104	P55	294	294	302	305	356	356	200	200	195	195	269	278	277	291	167	193	454	454	286	299	160	168
Li55.105	P55	298	301	296	302	360	360	168	208	190	203	250	265	269	271	167	201	433	463	299	311	189	189
Li55.106	P55	291	294	296	296	340	348	152	172	190	195	265	265	0	0	170	221	445	449	274	274	173	242
Li55.107	P55	291	294	296	296	324	348	172	200	190	190	265	265	265	265	209	221	445	445	274	307	173	242
Li55.108	P55	298	307	296	299	348	360	168	184	190	215	265	274	269	269	167	170	430	433	295	311	168	189
Li55.109	P55	313	313	296	299	340	344	172	176	199	215	261	265	257	285	182	186	445	463	266	315	168	214
Li55.110	P55	307	307	299	305	336	344	168	168	195	215	253	269	269	273	217	217	449	449	282	282	173	226
Li55.111	P55	303	321	296	302	336	364	212	212	195	195	253	257	262	283	174	178	433	433	299	311	168	222
Li55.112	P55	310	310	296	302	336	340	168	212	190	195	242	253	262	283	193	193	433	433	0	0	173	222
Li55.113	P55	304	307	287	302	332	344	180	196	207	215	233	265	257	265	178	182	433	449	311	311	168	173
Li55.115	P55	307	324	299	305	336	336	188	188	195	215	257	265	241	269	217	217	437	458	0	0	173	173
Li55.116	P55	291	301	296	305	324	340	164	164	190	195	253	253	253	265	178	193	441	454	299	335	168	168
Li55.117	P55	298	298	299	305	356	368	176	200	215	215	246	265	249	249	167	167	445	449	295	311	168	173
Li55.122	P55	298	310	296	302	340	360	168	200	190	190	246	257	269	291	167	174	433	445	299	311	173	177
Li55.123	P55	291	304	290	305	340	352	196	208	195	199	253	257	212	241	178	209	445	449	299	311	168	173
Li55.124	P55	301	321	290	308	344	360	188	192	195	203	269	269	289	289	186	193	433	437	274	299	173	233
Li55.125	P55	310	321	296	305	332	340	168	180	190	195	253	253	257	271	174	189	437	463	299	311	173	173
Li55.126	P55	301	307	299	302	332	360	180	188	199	215	233	261	212	257	163	178	433	445	0	0	0	0
Li96.001	P96	291	301	296	299	328	352	168	208	203	215	265	274	262	279	170	182	441	449	286	307	160	168
Li96.002	P96	291	294	296	296	320	328	200	208	195	199	0	0	262	275	170	170	441	441	286	291	160	160
Li96.003	P96	291	301	296	296	328	332	204	208	195	199	265	265	262	262	167	170	437	441	286	307	160	173
Li96.004	P96	301	313	296	296	340	344	192	208	195	195	0	0	237	249	167	193	421	421	0	0	160	168
Li96.006	P96	291	301	296	296	332	344	208	212	199	203	246	265	233	233	167	178	445	445	295	299	173	173
Li96.007	P96	301	313	296	302	344	356	184	192	195	199	250	265	273	277	182	209	437	445	291	315	168	218
Li96.008	P96	289	301	296	296	344	348	184	200	195	199	265	265	212	229	0	0	441	445	266	266	168	205
Li96.009	P96	294	310	296	299	340	344	188	192	199	215	265	265	237	279	225	228	441	441	299	307	214	214
Li96.011	P96	298	307	296	296	340	348	184	192	190	195	265	281	262	262	186	186	441	445	291	303	0	0
Li96.012	P96	294	294	296	296	336	344	200	216	190	190	257	285	271	279	167	182	433	463	315	315	160	168
Li96.013	P96	307	307	296	296	336	344	200	200	195	199	257	278	265	275	170	201	445	454	311	315	168	168
Li96.014	P96	291	294	296	299	320	336	172	188	199	199	261	261	253	275	167	197	437	461	291	307	173	237
Li96.015	P96	294	298	296	296	320	340	188	196	195	195	253	261	273	281	178	178	437	449	291	291	160	160
Li96.016	P96	301	301	296	296	332	336	196	204	199	199	257	261	237	237	174	201	441	441	266	291	177	218
Li96.017	P96	324	324	296	296	348	348	188	196	0	0	257	274	233	279	193	193	449	449	303	303	160	209
Li96.019	P96	289	313	296	296	328	328	200	200	195	199	246	261	262	275	182	189	458	458	299	307	168	201
Li96.020	P96	301	313	296	299	332	344	152	204	190	211	261	274	233	237	189	213	421	421	0	0	157	168
Li96.021	P96	294	294	296	296	320	340	168	168	195	195	261	265	237	237	170	189	449	454	270	315	157	164
Li96.023	P96	318	318	296	302	340	368	188	212	190	203	261	269	237	285	197	221	441	445	266	295	173	222
Li96.024	P96	301	301	296	296	344	344	196	196	195	195	250	261	245	262	170	182	445	445	295	303	168	177
Li96.027	P96	0	0	302	305	328	344	196	196	190	199	274	274	237	253	170	213	433	441	0	0	168	222
Li96.028	P96	307	307	296	296	332	344	184	200	195	195	257	257	237	281	182	193	454	477	266	266	160	201
Li96.029	P96	294	298	296	299	304	324	184	204	215	215	250	269	241	267	182	189	458	458	291	307	205	226
Li96.030	P96	301	310	302	305	328	356	196	204	199	199	250	253	267	267	178	217	441	458	299	303	164	168
Li96.031	P96	294	301	296	305	356	372	192	204	199	199	250	265	0	0	170	209	437	449	295	307	168	177
LiSK.001	PSK	291	315	296	296	344	352	196	200	195	195	269	269	257	262	189	205	445	449	299	327	160	168
LiSK.005	PSK	291	321	302	302	344	352	200	200	190	195	253	253	253	262	189	189	449	449	286	307	160	168
LiSK.006	PSK	291	318	0	0	0	0	0	0	195	195	0	0	0	0	189	205	0	0	299	299	0	0
LiSK.009	PSK	298	321	296	302	340	352	196	200	190	195	253	265	253	262	189	189	449	449	299	307	168	168
LiSK.011	PSK	298	315	302	302	344	344	196	196	190	195	265	265	253	257	174	205	445	445	286	286	160	168
LiSK.012	PSK	298	315	296	302	340	344	196	196	190	195	265	274	253	257	189	205	445	445	299	307	160	168
LiSK.013	PSK	291	321	296	302	344	344	196	196	190	195	253	269	0	0	174	205	445	445	0	0	160	168
LiSK.015	PSK	291	321	296	302	344	352	200	200	190	195	253	269	253	262	189	205	449	449	299	327	160	168
LiSK.023	PSK	298	321	296	302	344	352	200	200	195	195	253	265	257	262	189	189	449	449	286	307	160	168
LiSK.024	PSK	298	315	296	302	336	344	0	0	203	203	0	0	253	257	197	213	445	445	0	0	0	0
LiSK.026	PSK	321	324	296	302	344	344	196	196	190	195	253	253	257	257	174	189	445	445	299	327	0	0
LiSK.027	PSK	315	321	296	296	340	344	196	196	190	195	269	274	257	257	174	189	445	445	299	327	160	168
LiSK.028	PSK	298	321	290	290	196	196	0	0	195	195	253	265	0	0	174	205	445	445	0	0	0	0
LiSK.030	PSK	298	315	296	302	344	352	196	200	190	195	265	265	253	262	174	205	449	449	299	327	160	168
LiSK.032	PSK	298	315	296	302	340	352	176	200	195	195	265	274	257	262	174	189	445	449	286	307	160	168
LiSK.034	PSK	291	315	296	302	344	352	196	200	195	195	269	269	257	262	189	189	445	445	0	0	160	201
LiSK.035	PSK	291	321	296	302	344	352	200	200	195	195	253	269	257	262	189	205	449	449	0	0	160	168
LiSK.040	PSK	291	321	296	296	340	344	196	196	195	195	253	269	253	257	189	205	445	445	299	327	160	168
